# Supplementary material for: Decreasing Proportion of Recent Infections among Newly Diagnosed HIV-1 Cases in Switzerland, 2008 to 2013 Based on Line-Immunoassay-Based Algorithms
Source: PLoS One. 2015 Jul 31;10(7):e0131828. doi: 10.1371/journal.pone.0131828 (PMC4521810; doi:10.1371/journal.pone.0131828)
Supplement: S1 Dataset — (XLS) [file pone.0131828.s001.xls]

## Sheet: FullStudyData.xls
SerialNr	Birth Year	Age	Sex	Risk,simplif	Test Year	Assigned HIV Type	sgp120	gp41	p31	p24	p17	Alg04.1 p31<=.5	Alg07	Alg08.1	Alg09	Alg11.1	Alg11.2	Alg12.1	Alg13	Alg15	Alg15.1
			1, m; 2, f; 3, unknown	PERINAT excluded from study		HIV-2 alone excluded from study
1516	1980	28	1	HET	2008	HIV-1	3	3	2	2	2	older	older	older	older	older	older	older	older	older	older
4720	1984	29	1	HET	2013	HIV-1	3	4	3	3	3	older	older	older	older	older	older	older	older	older	older
4730	1973	40	1	HET	2013	HIV-1	3	4	3	3	3	older	older	older	older	older	older	older	older	older	older
5110	1975	38	1	HET	2013	HIV-1	4	4	2	3	3	older	older	older	older	older	older	older	older	older	older
1553	1973	35	1	HET	2008	HIV-1	3	3	0	3	1	RECENT	older	older	older	RECENT	RECENT	RECENT	RECENT	RECENT	RECENT
1860	1944	65	1	HET	2009	HIV-1	0	2	0	2	0	RECENT	RECENT	RECENT	RECENT	RECENT	RECENT	RECENT	RECENT	RECENT	RECENT
4973	1968	45	1	HET	2013	HIV-1	3	3	2	3	3	older	older	older	older	older	older	older	older	older	older
5221	1971	42	1	HET	2013	HIV-1	0	2	0	2	0	RECENT	RECENT	RECENT	RECENT	RECENT	RECENT	RECENT	RECENT	RECENT	RECENT
5131	1957	56	1	HET	2013	HIV-1	3	4	3	3	3	older	older	older	older	older	older	older	older	older	older
3763	1962	49	1	HET	2011	HIV-1	1	3	0	2	0.5	RECENT	RECENT	RECENT	RECENT	RECENT	RECENT	RECENT	RECENT	RECENT	RECENT
3806	1974	37	1	HET	2011	HIV-1	3	4	3	3	3	older	older	older	older	older	older	older	older	older	older
3370	1960	51	2	HET	2011	HIV-1	2	3	2	2	2	older	older	older	older	older	older	older	older	older	older
4777	1971	42	1	HET	2013	HIV-1	1	3	0.5	1	0	RECENT	older	RECENT	older	RECENT	RECENT	RECENT	older	RECENT	RECENT
4670	1948	65	1	HET	2013	HIV-1	1	3	1	3	1	older	older	older	older	older	older	older	older	RECENT	RECENT
2484	1978	31	1	HET	2009	HIV-1	3	4	2	4	4	older	older	older	older	older	older	older	older	older	older
4497	1984	28	1	HET	2012	HIV-1	1	3	3	3	0	older	older	older	older	older	older	older	older	older	older
2574	1956	54	1	HET	2010	HIV-1	3	3	1	1	1	older	older	older	older	older	older	older	older	older	older
4705	1985	28	1	HET	2013	HIV-1	3	3	2	3	3	older	older	older	older	older	older	older	older	older	older
1327	1947	61	1	HET	2008	HIV-1	1	3	0.5	0	0	RECENT	older	RECENT	older	RECENT	RECENT	RECENT	older	RECENT	RECENT
3641	1970	41	1	HET	2011	HIV-1	3	4	0	1	0	RECENT	older	older	older	older	older	older	older	older	older
3509	1993	18	1	HET	2011	HIV-1	3	3	3	3	2	older	older	older	older	older	older	older	older	older	older
4960	1981	32	1	HET	2013	HIV-1	3	3	3	3	3	older	older	older	older	older	older	older	older	older	older
2006	1971	38	1	HET	2009	HIV-1	0.5	2	1	2	1	older	RECENT	RECENT	older	RECENT	RECENT	RECENT	older	RECENT	RECENT
4108	1971	41	1	HET	2012	HIV-1	0	0	0	0	0	RECENT	RECENT	RECENT	RECENT	RECENT	RECENT	RECENT	RECENT	RECENT	RECENT
951	1974	34	1	HET	2008	HIV-1	0.5	2	0	3	1	RECENT	RECENT	RECENT	RECENT	RECENT	RECENT	RECENT	RECENT	RECENT	RECENT
3414	1942	69	1	HET	2011	HIV-1	3	3	0	3	3	RECENT	older	older	older	RECENT	RECENT	RECENT	RECENT	RECENT	RECENT
1821	1972	37	1	HET	2009	HIV-1	3	3	3	3	3	older	older	older	older	older	older	older	older	older	older
3215	1954	57	1	HET	2011	HIV-1	3	4	3	4	3	older	older	older	older	older	older	older	older	older	older
3229	1972	39	1	HET	2011	HIV-1	3	4	3	4	4	older	older	older	older	older	older	older	older	older	older
1106	1965	43	1	HET	2008	HIV-1	3	3	2	3	3	older	older	older	older	older	older	older	older	older	older
1805	1975	34	1	HET	2009	HIV-1	3	3	3	3	3	older	older	older	older	older	older	older	older	older	older
4643	1962	51	1	HET	2013	HIV-1	3	4	3	2	4	older	older	older	older	older	older	older	older	older	older
2768	1966	44	1	HET	2010	HIV-1	3	3	2	3	1	older	older	older	older	older	older	older	older	older	older
2602	1953	57	1	HET	2010	HIV-1	3	3	0	2	2	RECENT	older	older	older	RECENT	RECENT	RECENT	RECENT	RECENT	RECENT
4104	1973	39	1	HET	2012	HIV-1	3	4	3	3	3	older	older	older	older	older	older	older	older	older	older
3856	1992	20	1	HET	2012	HIV-1	0	2	0	0	0	RECENT	RECENT	RECENT	RECENT	RECENT	RECENT	RECENT	RECENT	RECENT	RECENT
1945	1957	52	1	HET	2009	HIV-1	0	2	0.5	3	2	RECENT	RECENT	RECENT	older	RECENT	RECENT	RECENT	older	RECENT	RECENT
4984	1941	72	1	HET	2013	HIV-1	3	3	3	0	1	older	older	older	older	older	older	older	older	older	older
2308	1961	48	1	HET	2009	HIV-1	0	2	0.5	3	1	RECENT	RECENT	RECENT	older	RECENT	RECENT	RECENT	older	RECENT	RECENT
5061	1963	50	1	HET	2013	HIV-1	3	4	3	2	4	older	older	older	older	older	older	older	older	older	older
3743	1943	68	1	HET	2011	HIV-1	1	3	3	2	3	older	older	older	older	older	older	older	older	older	older
3574	1952	59	1	HET	2011	HIV-1	3	3	3	4	3	older	older	older	older	older	older	older	older	older	older
3399	1960	51	1	HET	2011	HIV-1	3	3	2	2	1	older	older	older	older	older	older	older	older	older	older
1720	1986	22	1	HET	2008	HIV-1	4	4	3	4	3	older	older	older	older	older	older	older	older	older	older
923	1971	37	1	HET	2008	HIV-1	0	0	0	0	0	RECENT	RECENT	RECENT	RECENT	RECENT	RECENT	RECENT	RECENT	RECENT	RECENT
2362	1978	31	1	HET	2009	HIV-1	0	0	0	0	0	RECENT	RECENT	RECENT	RECENT	RECENT	RECENT	RECENT	RECENT	RECENT	RECENT
3769	1963	48	1	HET	2011	HIV-1	4	4	3	4	3	older	older	older	older	older	older	older	older	older	older
2629	1962	48	1	HET	2010	HIV-1	3	4	0	2	2	RECENT	older	older	older	RECENT	RECENT	RECENT	RECENT	RECENT	RECENT
5071	1965	48	1	HET	2013	HIV-1	0	0	0	0	0	RECENT	RECENT	RECENT	RECENT	RECENT	RECENT	RECENT	RECENT	RECENT	RECENT
2388	1978	31	1	HET	2009	HIV-1	4	4	3	4	3	older	older	older	older	older	older	older	older	older	older
5140	1980	33	1	HET	2013	HIV-1	3	4	4	2	1	older	older	older	older	older	older	older	older	older	older
3851	1971	41	1	HET	2012	HIV-1	3	4	3	2	3	older	older	older	older	older	older	older	older	older	older
1483	1956	52	1	HET	2008	HIV-1	0	0	0	0	0	RECENT	RECENT	RECENT	RECENT	RECENT	RECENT	RECENT	RECENT	RECENT	RECENT
2815	1973	37	1	HET	2010	HIV-1	1	3	2	3	3	older	older	older	older	older	older	older	older	older	older
2932	1970	40	1	HET	2010	HIV-1	0	0	0	0	0	RECENT	RECENT	RECENT	RECENT	RECENT	RECENT	RECENT	RECENT	RECENT	RECENT
3238	1971	40	1	HET	2011	HIV-1	4	4	2	1	1	older	older	older	older	older	older	older	older	older	older
3093	1957	53	1	HET	2010	HIV-1	4	4	3	4	4	older	older	older	older	older	older	older	older	older	older
4340	1979	33	1	HET	2012	HIV-1	2	2	2	3	3	older	older	older	older	older	older	older	older	older	older
3547	1935	76	1	HET	2011	HIV-1	2	3	2	3	2	older	older	older	older	older	older	older	older	older	older
2412	1959	50	1	HET	2009	HIV-1	0	0	0	0	0	RECENT	RECENT	RECENT	RECENT	RECENT	RECENT	RECENT	RECENT	RECENT	RECENT
2425	1945	64	1	HET	2009	HIV-1	0	0	0	0	0	RECENT	RECENT	RECENT	RECENT	RECENT	RECENT	RECENT	RECENT	RECENT	RECENT
2401	1989	20	1	HET	2009	HIV-1	4	4	3	4	2	older	older	older	older	older	older	older	older	older	older
4827	1979	34	1	HET	2013	HIV-1	3	4	0	0	0	RECENT	older	older	older	older	older	older	older	older	older
1944	1962	47	1	HET	2009	HIV-1	0	0	0	0	0	RECENT	RECENT	RECENT	RECENT	RECENT	RECENT	RECENT	RECENT	RECENT	RECENT
3752	1970	41	1	HET	2011	HIV-1	4	4	3	4	4	older	older	older	older	older	older	older	older	older	older
5102	1977	36	1	HET	2013	HIV-1	3	4	2	4	4	older	older	older	older	older	older	older	older	older	older
999	1977	31	1	HET	2008	HIV-1	2	3	2	2	2	older	older	older	older	older	older	older	older	older	older
3372	1977	34	1	HET	2011	HIV-1	0	0	0	0	0	RECENT	RECENT	RECENT	RECENT	RECENT	RECENT	RECENT	RECENT	RECENT	RECENT
1433	1966	42	1	HET	2008	HIV-1	3	4	3	4	2	older	older	older	older	older	older	older	older	older	older
5119	1965	48	1	HET	2013	HIV-1	3	4	3	2	0	older	older	older	older	older	older	older	older	older	older
1262	1975	33	1	HET	2008	HIV-1	0	0	0	0	0	RECENT	RECENT	RECENT	RECENT	RECENT	RECENT	RECENT	RECENT	RECENT	RECENT
2688	1969	41	1	HET	2010	HIV-1	3	4	3	4	4	older	older	older	older	older	older	older	older	older	older
2226	1940	69	1	HET	2009	HIV-1	0	0	0	0	0	RECENT	RECENT	RECENT	RECENT	RECENT	RECENT	RECENT	RECENT	RECENT	RECENT
1585	1949	59	1	HET	2008	HIV-1	4	4	2	3	3	older	older	older	older	older	older	older	older	older	older
2640	1979	31	1	HET	2010	HIV-1	3	4	2	4	2	older	older	older	older	older	older	older	older	older	older
1976	1950	59	1	HET	2009	HIV-1	3	4	2	0.5	3	older	older	older	older	older	older	older	older	older	older
5109	1975	38	1	HET	2013	HIV-1	3	4	3	2	3	older	older	older	older	older	older	older	older	older	older
1919	1982	27	1	HET	2009	HIV-1	2	3	2	2	1	older	older	older	older	older	older	older	older	older	older
3206	1991	20	1	HET	2011	HIV-1	0	0	0	0	0	RECENT	RECENT	RECENT	RECENT	RECENT	RECENT	RECENT	RECENT	RECENT	RECENT
3980	1983	29	1	HET	2012	HIV-1	3	4	3	2	2	older	older	older	older	older	older	older	older	older	older
2098	1973	36	1	HET	2009	HIV-1	0	0	0	0	0	RECENT	RECENT	RECENT	RECENT	RECENT	RECENT	RECENT	RECENT	RECENT	RECENT
3748	1979	32	1	HET	2011	HIV-1	3	4	2	4	2	older	older	older	older	older	older	older	older	older	older
1413	1954	54	1	HET	2008	HIV-1	3	4	2	1	1	older	older	older	older	older	older	older	older	older	older
2651	1965	45	1	HET	2010	HIV-1	3	4	2	4	3	older	older	older	older	older	older	older	older	older	older
2772	1977	33	1	HET	2010	HIV-1	3	4	3	4	3	older	older	older	older	older	older	older	older	older	older
1765	1972	36	1	HET	2008	HIV-1	2	3	2	2	2	older	older	older	older	older	older	older	older	older	older
2146	1976	33	1	HET	2009	HIV-1	2	3	2	2	2	older	older	older	older	older	older	older	older	older	older
4656	1960	53	1	HET	2013	HIV-1	3	3	2	3	3	older	older	older	older	older	older	older	older	older	older
4622	1974	39	1	HET	2013	HIV-1	3	3	1	3	3	older	older	older	older	older	older	older	older	older	older
1175	1962	46	1	HET	2008	HIV-1	3	3	3	3	3	older	older	older	older	older	older	older	older	older	older
4180	1973	39	1	HET	2012	HIV-1	3	3	2	3	3	older	older	older	older	older	older	older	older	older	older
1038	1975	33	1	HET	2008	HIV-1	2	3	2	3	0.5	older	older	older	older	older	older	older	older	older	older
1322	1975	33	1	HET	2008	HIV-1	2	3	2	3	2	older	older	older	older	older	older	older	older	older	older
2153	1980	29	1	HET	2009	HIV-1	2	3	3	4	3	older	older	older	older	older	older	older	older	older	older
2096	1975	34	1	HET	2009	HIV-1	2	3	3	2	2	older	older	older	older	older	older	older	older	older	older
4584	1982	31	1	HET	2013	HIV-1	3	3	2	3	3	older	older	older	older	older	older	older	older	older	older
3682	1972	39	1	HET	2011	HIV-1	2	2	1	2	0.5	older	older	older	older	older	older	older	older	RECENT	RECENT
2590	1972	38	1	HET	2010	HIV-1	3	4	3	4	3	older	older	older	older	older	older	older	older	older	older
4816	1967	46	1	HET	2013	HIV-1	4	4	2	3	4	older	older	older	older	older	older	older	older	older	older
984	1967	41	1	HET	2008	HIV-1	2	3	0	2	0.5	RECENT	older	older	older	RECENT	RECENT	RECENT	RECENT	RECENT	RECENT
4921	1988	25	1	HET	2013	HIV-1	3	4	4	3	1	older	older	older	older	older	older	older	older	older	older
4020	1968	44	1	HET	2012	HIV-1	3	3	2	2	3	older	older	older	older	older	older	older	older	older	older
3145	1951	59	1	HET	2010	HIV-1	3	4	2	4	3	older	older	older	older	older	older	older	older	older	older
4922	1993	20	1	HET	2013	HIV-1	3	4	3	2	3	older	older	older	older	older	older	older	older	older	older
4939	1980	33	1	HET	2013	HIV-1	3	4	1	3	2	older	older	older	older	older	older	older	older	older	older
1672	1988	20	1	HET	2008	HIV-1	3	4	2	4	3	older	older	older	older	older	older	older	older	older	older
3541	1985	26	1	HET	2011	HIV-1	3	3	2	2	2	older	older	older	older	older	older	older	older	older	older
4209	1952	60	1	HET	2012	HIV-1	2	3	3	3	0.5	older	older	older	older	older	older	older	older	older	older
1054	1981	27	1	HET	2008	HIV-1	2	3	0	3	2	RECENT	older	older	older	RECENT	RECENT	RECENT	RECENT	RECENT	RECENT
4189	1952	60	1	HET	2012	HIV-1	2	3	3	2	0	older	older	older	older	older	older	older	older	older	older
3170	1970	40	1	HET	2010	HIV-1	3	3	2	3	3	older	older	older	older	older	older	older	older	older	older
3140	1958	52	1	HET	2010	HIV-1	3	3	2	4	3	older	older	older	older	older	older	older	older	older	older
4512	1984	28	1	HET	2012	HIV-1	3	3	2	3	3	older	older	older	older	older	older	older	older	older	older
1642	1945	63	1	HET	2008	HIV-1	3	3	3	4	3	older	older	older	older	older	older	older	older	older	older
3132	1986	24	1	HET	2010	HIV-1	2	3	1	3	3	older	older	older	older	older	older	older	older	older	older
3161	1950	60	1	HET	2010	HIV-1	2	3	1	3	2	older	older	older	older	older	older	older	older	older	older
3133	1982	28	1	HET	2010	HIV-1	2	3	2	3	3	older	older	older	older	older	older	older	older	older	older
1730	1933	75	1	HET	2008	HIV-1	3	3	3	0.5	1	older	older	older	older	older	older	older	older	older	older
1048	1979	29	1	HET	2008	HIV-1	2	3	1	3	2	older	older	older	older	older	older	older	older	older	older
4770	1974	39	1	HET	2013	HIV-1	3	3	3	3	3	older	older	older	older	older	older	older	older	older	older
2473	1978	31	1	HET	2009	HIV-1	3	3	2	2	2	older	older	older	older	older	older	older	older	older	older
3421	1988	23	1	HET	2011	HIV-1	2	3	2	3	2	older	older	older	older	older	older	older	older	older	older
2901	1952	58	1	HET	2010	HIV-1	3	3	2	1	3	older	older	older	older	older	older	older	older	older	older
1707	1954	54	1	HET	2008	HIV-1	2	3	2	3	2	older	older	older	older	older	older	older	older	older	older
1872	1950	59	1	HET	2009	HIV-1	2	3	2	0	0	older	older	older	older	older	older	older	older	older	older
4513	1982	30	1	HET	2012	HIV-1	3	3	3	4	3	older	older	older	older	older	older	older	older	older	older
4756	1950	63	1	HET	2013	HIV-1	3	3	3	3	3	older	older	older	older	older	older	older	older	older	older
3151	1974	36	1	HET	2010	HIV-1	3	3	2	4	3	older	older	older	older	older	older	older	older	older	older
1839	1983	26	1	HET	2009	HIV-1	2	3	2	2	3	older	older	older	older	older	older	older	older	older	older
4004	1979	33	1	HET	2012	HIV-1	3	3	4	4	4	older	older	older	older	older	older	older	older	older	older
1199	1942	66	1	HET	2008	HIV-1	3	3	1	3	1	older	older	older	older	older	older	older	older	older	older
4158	1951	61	1	HET	2012	HIV-1	3	4	3	3	3	older	older	older	older	older	older	older	older	older	older
1388	1972	36	1	HET	2008	HIV-1	3	3	2	3	3	older	older	older	older	older	older	older	older	older	older
2236	1949	60	1	HET	2009	HIV-1	2	2	0	2	1	RECENT	RECENT	RECENT	RECENT	RECENT	RECENT	RECENT	RECENT	RECENT	RECENT
3264	1954	57	1	HET	2011	HIV-1	3	3	3	3	2	older	older	older	older	older	older	older	older	older	older
3336	1984	27	1	HET	2011	HIV-1	3	4	3	4	3	older	older	older	older	older	older	older	older	older	older
3877	1980	32	1	HET	2012	HIV-1	3	4	3	2	3	older	older	older	older	older	older	older	older	older	older
1582	1958	50	1	HET	2008	HIV-1	3	4	2	2	3	older	older	older	older	older	older	older	older	older	older
2428	1962	47	1	HET	2009	HIV-1	3	4	2	4	3	older	older	older	older	older	older	older	older	older	older
3344	1948	63	1	HET	2011	HIV-1	3	4	2	3	3	older	older	older	older	older	older	older	older	older	older
3181	1966	44	1	HET	2010	HIV-1	3	4	2	1	2	older	older	older	older	older	older	older	older	older	older
5028	1977	36	1	HET	2013	HIV-1	4	4	4	4	4	older	older	older	older	older	older	older	older	older	older
2565	1983	27	1	HET	2010	HIV-1	3	3	2	3	2	older	older	older	older	older	older	older	older	older	older
3564	1971	40	1	HET	2011	HIV-1	1	2	2	2	1	older	older	older	older	older	older	older	older	older	older
5005	1978	35	1	HET	2013	HIV-1	3	3	2	3	3	older	older	older	older	older	older	older	older	older	older
3460	1976	35	1	HET	2011	HIV-1	0	2	0	2	0	RECENT	RECENT	RECENT	RECENT	RECENT	RECENT	RECENT	RECENT	RECENT	RECENT
4127	1978	34	1	HET	2012	HIV-1	2	2	2	2	2	older	older	older	older	older	older	older	older	older	older
4861	1975	38	1	HET	2013	HIV-1	3	3	3	3	3	older	older	older	older	older	older	older	older	older	older
4380	1974	38	1	HET	2012	HIV-1	3	4	4	4	3	older	older	older	older	older	older	older	older	older	older
3187	1960	50	1	HET	2010	HIV-1	3	4	0	3	3	RECENT	older	older	older	RECENT	RECENT	RECENT	RECENT	RECENT	RECENT
3268	1944	67	1	HET	2011	HIV-1	3	3	2	1	0	older	older	older	older	older	older	older	older	older	older
2512	1954	56	1	HET	2010	HIV-1	3	3	2	2	1	older	older	older	older	older	older	older	older	older	older
4261	1944	68	1	HET	2012	HIV-1	1	3	1	3	3	older	older	older	older	older	older	older	older	RECENT	RECENT
3866	1975	37	1	HET	2012	HIV-1	3	3	2	3	2	older	older	older	older	older	older	older	older	older	older
3099	1951	59	1	HET	2010	HIV-1	3	4	3	2	3	older	older	older	older	older	older	older	older	older	older
3855	1988	24	1	HET	2012	HIV-1	3	3	3	3	3	older	older	older	older	older	older	older	older	older	older
4976	1946	67	1	HET	2013	HIV-1	3	3	3	3	2	older	older	older	older	older	older	older	older	older	older
2542	1972	38	1	HET	2010	HIV-1	3	3	2	3	2	older	older	older	older	older	older	older	older	older	older
1510	1975	33	1	HET	2008	HIV-1	3	3	0	0	0	RECENT	older	RECENT	older	RECENT	RECENT	RECENT	older	older	older
3457	1976	35	1	HET	2011	HIV-1	0	2	0	2	0	RECENT	RECENT	RECENT	RECENT	RECENT	RECENT	RECENT	RECENT	RECENT	RECENT
2600	1969	41	1	HET	2010	HIV-1	3	3	3	3	3	older	older	older	older	older	older	older	older	older	older
1825	1977	32	1	HET	2009	HIV-1	3	3	2	3	2	older	older	older	older	older	older	older	older	older	older
2652	1978	32	1	HET	2010	HIV-1	2	2	2	3	2	older	older	older	older	older	older	older	older	older	older
1934	1983	26	1	HET	2009	HIV-1	3	4	3	2	1	older	older	older	older	older	older	older	older	older	older
3089	1938	72	1	HET	2010	HIV-1	2	2	0	2	2	RECENT	RECENT	RECENT	RECENT	RECENT	RECENT	RECENT	RECENT	RECENT	RECENT
3484	1978	33	1	HET	2011	HIV-1	3	4	2	3	1	older	older	older	older	older	older	older	older	older	older
2747	1947	63	1	HET	2010	HIV-1	3	3	3	3	3	older	older	older	older	older	older	older	older	older	older
2475	1970	39	1	HET	2009	HIV-1	3	4	2	4	2	older	older	older	older	older	older	older	older	older	older
3438	1979	32	1	HET	2011	HIV-1	4	4	2	2	3	older	older	older	older	older	older	older	older	older	older
4202	1974	38	1	HET	2012	HIV-1	3	4	3	4	3	older	older	older	older	older	older	older	older	older	older
3385	1973	38	1	HET	2011	HIV-1	2	3	2	2	2	older	older	older	older	older	older	older	older	older	older
2495	1974	35	1	HET	2009	HIV-1	3	3	2	3	3	older	older	older	older	older	older	older	older	older	older
2287	1953	56	1	HET	2009	HIV-1	3	3	2	2	2	older	older	older	older	older	older	older	older	older	older
2323	1978	31	1	HET	2009	HIV-1	3	3	3	3	2	older	older	older	older	older	older	older	older	older	older
1743	1947	61	1	HET	2008	HIV-1	0	3	0	2	0	RECENT	RECENT	RECENT	RECENT	RECENT	RECENT	RECENT	RECENT	RECENT	RECENT
5062	1954	59	1	HET	2013	HIV-1	2	4	3	4	2	older	older	older	older	older	older	older	older	older	older
2820	1968	42	1	HET	2010	HIV-1	3	3	3	3	3	older	older	older	older	older	older	older	older	older	older
3604	1972	39	1	HET	2011	HIV-1	0	0	0	0	0	RECENT	RECENT	RECENT	RECENT	RECENT	RECENT	RECENT	RECENT	RECENT	RECENT
5142	1970	43	1	HET	2013	HIV-1	2	4	3	3	3	older	older	older	older	older	older	older	older	older	older
3605	1968	43	1	HET	2011	HIV-1	3	4	2	3	2	older	older	older	older	older	older	older	older	older	older
4156	1968	44	1	HET	2012	HIV-1	3	3	2	2	1	older	older	older	older	older	older	older	older	older	older
3497	1960	51	1	HET	2011	HIV-1	0	0	0	0	0	RECENT	RECENT	RECENT	RECENT	RECENT	RECENT	RECENT	RECENT	RECENT	RECENT
3499	1973	38	1	HET	2011	HIV-1	0	0	0	0	0	RECENT	RECENT	RECENT	RECENT	RECENT	RECENT	RECENT	RECENT	RECENT	RECENT
2708	1965	45	1	HET	2010	HIV-1	3	3	2	3	2	older	older	older	older	older	older	older	older	older	older
3723	1960	51	1	HET	2011	HIV-1	3	3	2	2	2	older	older	older	older	older	older	older	older	older	older
1093	1965	43	1	HET	2008	HIV-1	0	3	2	2	0	older	older	older	older	older	older	older	older	older	older
4963	1976	37	1	HET	2013	HIV-1	2	4	3	4	2	older	older	older	older	older	older	older	older	older	older
2175	1963	46	1	HET	2009	HIV-1	0	3	3	3	3	older	older	older	older	older	older	older	older	older	older
1637	1977	31	1	HET	2008	HIV-1	3	4	3	4	4	older	older	older	older	older	older	older	older	older	older
5088	1958	55	1	HET	2013	HIV-1	4	4	3	3	3	older	older	older	older	older	older	older	older	older	older
3741	1989	22	1	HET	2011	HIV-1	3	3	3	2	2	older	older	older	older	older	older	older	older	older	older
998	1970	38	1	HET	2008	HIV-1	3	3	2	2	1	older	older	older	older	older	older	older	older	older	older
1936	1979	30	1	HET	2009	HIV-1	3	3	2	3	3	older	older	older	older	older	older	older	older	older	older
1787	1964	45	1	HET	2009	HIV-1	3	3	0	2	2	RECENT	older	older	older	RECENT	RECENT	RECENT	RECENT	RECENT	RECENT
3755	1969	42	1	HET	2011	HIV-1	1	4	2	1	2	older	older	older	older	older	older	older	older	older	older
2322	1984	25	1	HET	2009	HIV-1	2	4	2	3	3	older	older	older	older	older	older	older	older	older	older
3185	1978	32	1	HET	2010	HIV-1	2	4	4	4	3	older	older	older	older	older	older	older	older	older	older
3708	1975	36	1	HET	2011	HIV-1	3	4	3	3	1	older	older	older	older	older	older	older	older	older	older
3199	1963	47	1	HET	2010	HIV-1	4	4	2	2	3	older	older	older	older	older	older	older	older	older	older
3267	1971	40	1	HET	2011	HIV-1	2	4	2	4	2	older	older	older	older	older	older	older	older	older	older
3921	1958	54	1	HET	2012	HIV-1	3	3	3	3	3	older	older	older	older	older	older	older	older	older	older
3253	1981	30	1	HET	2011	HIV-1	2	4	3	4	3	older	older	older	older	older	older	older	older	older	older
3277	1956	55	1	HET	2011	HIV-1	1	3	0	1	1	RECENT	RECENT	RECENT	RECENT	RECENT	RECENT	RECENT	RECENT	RECENT	RECENT
3930	1985	27	2	HET	2012	HIV-1	1	4	0	3	3	RECENT	older	older	older	RECENT	RECENT	RECENT	RECENT	RECENT	RECENT
5164	1961	52	1	HET	2013	HIV-1	0.5	3	3	0	0	older	older	older	older	older	older	older	older	older	older
1790	1981	28	1	HET	2009	HIV-1	3	3	3	4	3	older	older	older	older	older	older	older	older	older	older
3848	1972	40	1	HET	2012	HIV-1	2	4	2	4	3	older	older	older	older	older	older	older	older	older	older
3551	1972	39	1	HET	2011	HIV-1	3	4	2	3	2	older	older	older	older	older	older	older	older	older	older
3517	1957	54	1	HET	2011	HIV-1	3	4	0	2	2	RECENT	older	older	older	RECENT	RECENT	RECENT	RECENT	RECENT	RECENT
2324	1968	41	1	HET	2009	HIV-1	3	3	2	2	2	older	older	older	older	older	older	older	older	older	older
4776	1966	47	1	HET	2013	HIV-1	3	4	3	2	3	older	older	older	older	older	older	older	older	older	older
4326	1980	32	1	HET	2012	HIV-1	4	4	4	2	4	older	older	older	older	older	older	older	older	older	older
2000	1974	35	1	HET	2009	HIV-1	2	4	3	3	3	older	older	older	older	older	older	older	older	older	older
3886	1989	23	1	HET	2012	HIV-1	2	4	3	4	3	older	older	older	older	older	older	older	older	older	older
3646	1964	47	1	HET	2011	HIV-1	3	3	3	2	2	older	older	older	older	older	older	older	older	older	older
4157	1967	45	1	HET	2012	HIV-1	0	0	0	0	0	RECENT	RECENT	RECENT	RECENT	RECENT	RECENT	RECENT	RECENT	RECENT	RECENT
4501	1961	51	1	HET	2012	HIV-1	0	0	0	0	0	RECENT	RECENT	RECENT	RECENT	RECENT	RECENT	RECENT	RECENT	RECENT	RECENT
4145	1961	51	1	HET	2012	HIV-1	0	0	0	0	0	RECENT	RECENT	RECENT	RECENT	RECENT	RECENT	RECENT	RECENT	RECENT	RECENT
4423	1970	42	1	HET	2012	HIV-1	2	2	3	3	3	older	older	older	older	older	older	older	older	older	older
4557	1942	70	1	HET	2012	HIV-1	0	0	0	0	0	RECENT	RECENT	RECENT	RECENT	RECENT	RECENT	RECENT	RECENT	RECENT	RECENT
2566	1974	36	1	HET	2010	HIV-1	3	3	2	3	3	older	older	older	older	older	older	older	older	older	older
4529	1971	41	1	HET	2012	HIV-1	0	0	0	0	0	RECENT	RECENT	RECENT	RECENT	RECENT	RECENT	RECENT	RECENT	RECENT	RECENT
4556	1932	80	1	HET	2012	HIV-1	2	2	2	0	0	older	older	older	older	older	older	older	older	older	older
1096	1965	43	1	HET	2008	HIV-1	0.5	3	1	3	3	older	older	older	older	older	older	older	older	RECENT	RECENT
1320	1967	41	1	HET	2008	HIV-1	3	3	0	3	2	RECENT	older	older	older	RECENT	RECENT	RECENT	RECENT	RECENT	RECENT
3608	1960	51	1	HET	2011	HIV-1	1	3	2	2	1	older	older	older	older	older	older	older	older	older	older
4188	1961	51	1	HET	2012	HIV-1	0	3	1	2	0.5	older	RECENT	RECENT	older	RECENT	RECENT	RECENT	older	RECENT	RECENT
2339	1978	31	1	HET	2009	HIV-1	1	3	2	3	2	older	older	older	older	older	older	older	older	older	older
4249	1982	30	1	HET	2012	HIV-1	2	2	2	3	3	older	older	older	older	older	older	older	older	older	older
1149	1966	42	1	HET	2008	HIV-1	0	0	0	0	0	RECENT	RECENT	RECENT	RECENT	RECENT	RECENT	RECENT	RECENT	RECENT	RECENT
2912	1968	42	1	HET	2010	HIV-1	3	4	3	4	4	older	older	older	older	older	older	older	older	older	older
5070	1972	41	1	HET	2013	HIV-1	0	0	0	0	0	RECENT	RECENT	RECENT	RECENT	RECENT	RECENT	RECENT	RECENT	RECENT	RECENT
4736	1955	58	1	HET	2013	HIV-1	3	4	3	4	4	older	older	older	older	older	older	older	older	older	older
3710	1965	46	1	HET	2011	HIV-1	3	3	2	2	3	older	older	older	older	older	older	older	older	older	older
2595	1979	31	1	HET	2010	HIV-1	1	3	2	3	3	older	older	older	older	older	older	older	older	older	older
4721	1968	45	1	HET	2013	HIV-1	0.5	3	0	4	3	RECENT	RECENT	RECENT	RECENT	RECENT	RECENT	RECENT	RECENT	RECENT	RECENT
5166	1960	53	1	HET	2013	HIV-1	3	4	2	2	0.5	older	older	older	older	older	older	older	older	older	older
2341	1955	54	1	HET	2009	HIV-1	3	3	2	3	2	older	older	older	older	older	older	older	older	older	older
1904	1988	21	1	HET	2009	HIV-1	3	3	3	3	3	older	older	older	older	older	older	older	older	older	older
2320	1970	39	1	HET	2009	HIV-1	3	3	2	3	1	older	older	older	older	older	older	older	older	older	older
2340	1969	40	1	HET	2009	HIV-1	3	3	1	2	2	older	older	older	older	older	older	older	older	older	older
2343	1983	26	1	HET	2009	HIV-1	3	3	2	3	2	older	older	older	older	older	older	older	older	older	older
2327	1955	54	1	HET	2009	HIV-1	0	0.5	0	1	0	RECENT	RECENT	RECENT	RECENT	RECENT	RECENT	RECENT	RECENT	RECENT	RECENT
2480	1952	57	1	HET	2009	HIV-1	0	0.5	0	0	0	RECENT	RECENT	RECENT	RECENT	RECENT	RECENT	RECENT	RECENT	RECENT	RECENT
5157	1959	54	1	HET	2013	HIV-1	4	4	4	4	4	older	older	older	older	older	older	older	older	older	older
4224	1961	51	1	HET	2012	HIV-1	4	4	3	3	2	older	older	older	older	older	older	older	older	older	older
1789	1977	32	1	HET	2009	HIV-1	3	4	3	2	2	older	older	older	older	older	older	older	older	older	older
1800	1948	61	1	HET	2009	HIV-1	2	4	1	4	3	older	older	older	older	older	older	older	older	older	older
2532	1979	31	1	HET	2010	HIV-1	3	3	3	4	3	older	older	older	older	older	older	older	older	older	older
3876	1970	42	1	HET	2012	HIV-1	2	4	3	3	3	older	older	older	older	older	older	older	older	older	older
1521	1949	59	1	HET	2008	HIV-1	3	3	2	3	2	older	older	older	older	older	older	older	older	older	older
3425	1974	37	1	HET	2011	HIV-1	3	3	3	1	2	older	older	older	older	older	older	older	older	older	older
4292	1992	20	1	HET	2012	HIV-1	3	4	2	2	3	older	older	older	older	older	older	older	older	older	older
4392	1980	32	1	HET	2012	HIV-1	2	4	3	4	4	older	older	older	older	older	older	older	older	older	older
3666	1954	57	1	HET	2011	HIV-1	2	4	2	2	2	older	older	older	older	older	older	older	older	older	older
1634	1965	43	1	HET	2008	HIV-1	0.5	3	0	2	1	RECENT	RECENT	RECENT	RECENT	RECENT	RECENT	RECENT	RECENT	RECENT	RECENT
1571	1974	34	1	HET	2008	HIV-1	3	4	2	3	2	older	older	older	older	older	older	older	older	older	older
3279	1971	40	1	HET	2011	HIV-1	3	4	3	1	2	older	older	older	older	older	older	older	older	older	older
2780	1969	41	1	HET	2010	HIV-1	3	4	4	3	2	older	older	older	older	older	older	older	older	older	older
3871	1991	21	1	HET	2012	HIV-1	3	4	3	3	3	older	older	older	older	older	older	older	older	older	older
2499	1961	48	1	HET	2009	HIV-1	3	4	3	4	2	older	older	older	older	older	older	older	older	older	older
3323	1976	35	1	HET	2011	HIV-1	2	3	3	4	2	older	older	older	older	older	older	older	older	older	older
2421	1973	36	1	HET	2009	HIV-1	2	3	3	3	3	older	older	older	older	older	older	older	older	older	older
3030	1979	31	1	HET	2010	HIV-1	3	4	3	2	3	older	older	older	older	older	older	older	older	older	older
2528	1974	36	1	HET	2010	HIV-1	3	4	0	2	3	RECENT	older	older	older	RECENT	RECENT	RECENT	RECENT	RECENT	older
3356	1975	36	1	HET	2011	HIV-1	2	3	2	3	2	older	older	older	older	older	older	older	older	older	older
4356	1956	56	1	HET	2012	HIV-1	3	4	3	2	1	older	older	older	older	older	older	older	older	older	older
4325	1971	41	1	HET	2012	HIV-1	3	4	3	2	2	older	older	older	older	older	older	older	older	older	older
2501	1973	36	1	HET	2009	HIV-1	3	4	2	3	3	older	older	older	older	older	older	older	older	older	older
3376	1945	66	1	HET	2011	HIV-1	3	3	2	3	2	older	older	older	older	older	older	older	older	older	older
3313	1968	43	1	HET	2011	HIV-1	3	3	2	3	3	older	older	older	older	older	older	older	older	older	older
3292	1986	25	1	HET	2011	HIV-1	2	3	2	3	3	older	older	older	older	older	older	older	older	older	older
1347	1947	61	1	HET	2008	HIV-1	2	3	2	2	2	older	older	older	older	older	older	older	older	older	older
3282	1973	38	1	HET	2011	HIV-1	3	3	2	3	3	older	older	older	older	older	older	older	older	older	older
2798	1943	67	1	HET	2010	HIV-1	3	4	3	2	2	older	older	older	older	older	older	older	older	older	older
3335	1979	32	1	HET	2011	HIV-1	3	3	2	0.5	0.5	older	older	older	older	older	older	older	older	older	older
3386	1942	69	1	HET	2011	HIV-1	3	3	2	2	2	older	older	older	older	older	older	older	older	older	older
1000	1949	59	1	HET	2008	HIV-1	2	3	2	4	3	older	older	older	older	older	older	older	older	older	older
1387	1977	31	1	HET	2008	HIV-1	0	0	0	0	0	RECENT	RECENT	RECENT	RECENT	RECENT	RECENT	RECENT	RECENT	RECENT	RECENT
3694	1989	22	1	HET	2011	HIV-1	2	2	2	3	2	older	older	older	older	older	older	older	older	older	older
1349	1969	39	1	HET	2008	HIV-1	3	3	3	3	3	older	older	older	older	older	older	older	older	older	older
3278	1956	55	1	HET	2011	HIV-1	2	3	2	2	2	older	older	older	older	older	older	older	older	older	older
5106	1980	33	1	HET	2013	HIV-1	3	4	4	3	3	older	older	older	older	older	older	older	older	older	older
1359	1984	24	1	HET	2008	HIV-1	3	3	2	3	3	older	older	older	older	older	older	older	older	older	older
1002	1976	32	1	HET	2008	HIV-1	0	0	0	0	0	RECENT	RECENT	RECENT	RECENT	RECENT	RECENT	RECENT	RECENT	RECENT	RECENT
3953	1980	32	1	HET	2012	HIV-1	3	4	2	4	3	older	older	older	older	older	older	older	older	older	older
4941	1980	33	1	HET	2013	HIV-1	2	2	3	2	0.5	older	older	older	older	older	older	older	older	older	older
3618	1981	30	1	HET	2011	HIV-1	3	3	2	4	2	older	older	older	older	older	older	older	older	older	older
2999	1968	42	1	HET	2010	HIV-1	2	2	1	2	2	older	older	older	older	older	older	older	older	RECENT	RECENT
5114	1965	48	1	HET	2013	HIV-1	3	4	3	2	0	older	older	older	older	older	older	older	older	older	older
2049	1948	61	1	HET	2009	HIV-1	2	2	2	3	3	older	older	older	older	older	older	older	older	older	older
3924	1978	34	1	HET	2012	HIV-1	2	2	0	2	2	RECENT	RECENT	RECENT	RECENT	RECENT	RECENT	RECENT	RECENT	RECENT	RECENT
4659	1960	53	1	HET	2013	HIV-1	3	4	4	2	2	older	older	older	older	older	older	older	older	older	older
3367	1967	44	1	HET	2011	HIV-1	3	3	2	2	2	older	older	older	older	older	older	older	older	older	older
3354	1958	53	1	HET	2011	HIV-1	3	3	2	2	2	older	older	older	older	older	older	older	older	older	older
3954	1974	38	1	HET	2012	HIV-1	3	4	3	2	0.5	older	older	older	older	older	older	older	older	older	older
4010	1959	53	1	HET	2012	HIV-1	4	4	3	0	3	older	older	older	older	older	older	older	older	older	older
3355	1969	42	1	HET	2011	HIV-1	3	3	2	2	0.5	older	older	older	older	older	older	older	older	older	older
3824	1973	38	1	HET	2011	HIV-1	3	4	2	1	2	older	older	older	older	older	older	older	older	older	older
1239	1986	22	1	HET	2008	HIV-1	1	2	0	3	2	RECENT	RECENT	RECENT	RECENT	RECENT	RECENT	RECENT	RECENT	RECENT	RECENT
4811	1969	44	1	HET	2013	HIV-1	3	4	0.5	3	2	RECENT	older	older	older	older	older	older	older	older	older
4055	1963	49	1	HET	2012	HIV-1	0.5	4	3	4	2	older	older	older	older	older	older	older	older	older	older
4575	1971	42	1	HET	2013	HIV-1	3	3	2	3	3	older	older	older	older	older	older	older	older	older	older
4371	1968	44	1	HET	2012	HIV-1	0	4	0.5	3	0	RECENT	older	older	older	older	older	older	older	RECENT	RECENT
1662	1973	35	1	HET	2008	HIV-1	0	1	0	2	0	RECENT	RECENT	RECENT	RECENT	RECENT	RECENT	RECENT	RECENT	RECENT	RECENT
2300	1985	24	1	HET	2009	HIV-1	4	3	3	4	3	older	older	older	older	older	older	older	older	older	older
1524	1977	31	1	HET	2008	HIV-1	2	4	0.5	3	1	RECENT	older	older	older	older	older	older	older	older	older
2026	1962	47	1	HET	2009	HIV-1	3	3	2	3	2	older	older	older	older	older	older	older	older	older	older
2329	1975	34	1	HET	2009	HIV-1	3	3	3	3	2	older	older	older	older	older	older	older	older	older	older
2740	1963	47	1	HET	2010	HIV-1	3	3	2	3	3	older	older	older	older	older	older	older	older	older	older
4972	1935	78	1	HET	2013	HIV-1	1	3	0	3	2	RECENT	RECENT	RECENT	RECENT	RECENT	RECENT	RECENT	RECENT	RECENT	RECENT
1109	1973	35	1	HET	2008	HIV-1	3	3	2	3	3	older	older	older	older	older	older	older	older	older	older
2681	1950	60	1	HET	2010	HIV-1	0.5	3	0	3	2	RECENT	RECENT	RECENT	RECENT	RECENT	RECENT	RECENT	RECENT	RECENT	RECENT
4919	1976	37	1	HET	2013	HIV-1	0.5	3	0	3	2	RECENT	RECENT	RECENT	RECENT	RECENT	RECENT	RECENT	RECENT	RECENT	RECENT
5033	1970	43	1	HET	2013	HIV-1	3	3	3	3	2	older	older	older	older	older	older	older	older	older	older
1683	1949	59	1	HET	2008	HIV-1	1	3	0.5	1	0	RECENT	older	RECENT	older	RECENT	RECENT	RECENT	older	RECENT	RECENT
3732	1987	24	1	HET	2011	HIV-1	3	4	2	3	2	older	older	older	older	older	older	older	older	older	older
2186	1937	72	1	HET	2009	HIV-1	0	2	0	2	1	RECENT	RECENT	RECENT	RECENT	RECENT	RECENT	RECENT	RECENT	RECENT	RECENT
3222	1960	51	1	HET	2011	HIV-1	4	4	2	3	4	older	older	older	older	older	older	older	older	older	older
4942	1974	39	1	HET	2013	HIV-1	3	4	3	3	2	older	older	older	older	older	older	older	older	older	older
2950	1979	31	1	HET	2010	HIV-1	1	3	0	0	0	RECENT	RECENT	RECENT	RECENT	RECENT	RECENT	RECENT	RECENT	RECENT	RECENT
2779	1974	36	1	HET	2010	HIV-1	0	2	0	1	0	RECENT	RECENT	RECENT	RECENT	RECENT	RECENT	RECENT	RECENT	RECENT	RECENT
4321	1978	34	1	HET	2012	HIV-1	4	4	3	4	3	older	older	older	older	older	older	older	older	older	older
3364	1988	23	1	HET	2011	HIV-1 AND HIV-2	3	3	3	3	3	older	older	older	older	older	older	older	older	older	older
5204	1980	33	1	HET	2013	HIV-1	3	4	3	2	3	older	older	older	older	older	older	older	older	older	older
4951	1981	32	1	HET	2013	HIV-1	3	3	3	2	2	older	older	older	older	older	older	older	older	older	older
3195	1983	27	1	HET	2010	HIV-1	3	2	2	3	2	older	older	older	older	older	older	older	older	older	older
3810	1973	38	1	HET	2011	HIV-1	3	3	2	3	3	older	older	older	older	older	older	older	older	older	older
5176	1987	26	1	HET	2013	HIV-1	3	4	3	4	4	older	older	older	older	older	older	older	older	older	older
4163	1989	23	1	HET	2012	HIV-1	4	4	3	4	4	older	older	older	older	older	older	older	older	older	older
4888	1950	63	1	HET	2013	HIV-1	0	0	0	0	0	RECENT	RECENT	RECENT	RECENT	RECENT	RECENT	RECENT	RECENT	RECENT	RECENT
3333	1959	52	1	HET	2011	HIV-1	3	3	2	0.5	1	older	older	older	older	older	older	older	older	older	older
2584	1961	49	1	HET	2010	HIV-1	0	3	0	1	0	RECENT	RECENT	RECENT	RECENT	RECENT	RECENT	RECENT	RECENT	RECENT	RECENT
1406	1947	61	1	HET	2008	HIV-1	3	3	2	3	0	older	older	older	older	older	older	older	older	older	older
4548	1976	36	1	HET	2012	HIV-1	2	4	3	1	2	older	older	older	older	older	older	older	older	older	older
4671	1962	51	1	HET	2013	HIV-1	4	4	3	3	3	older	older	older	older	older	older	older	older	older	older
2296	1941	68	1	HET	2009	HIV-1	3	3	2	3	1	older	older	older	older	older	older	older	older	older	older
2434	1945	64	1	HET	2009	HIV-1	0	3	3	0.5	1	older	older	older	older	older	older	older	older	older	older
3759	1970	41	1	HET	2011	HIV-1	3	3	1	3	3	older	older	older	older	older	older	older	older	older	older
3209	1980	31	1	HET	2011	HIV-1	4	4	3	4	3	older	older	older	older	older	older	older	older	older	older
3658	1943	68	1	HET	2011	HIV-1	3	3	2	2	0.5	older	older	older	older	older	older	older	older	older	older
4980	1967	46	1	HET	2013	HIV-1	3	3	3	2	2	older	older	older	older	older	older	older	older	older	older
3284	1976	35	1	HET	2011	HIV-1	2	3	2	3	2	older	older	older	older	older	older	older	older	older	older
4206	1964	48	1	HET	2012	HIV-1	3	3	2	3	3	older	older	older	older	older	older	older	older	older	older
1588	1984	24	1	HET	2008	HIV-1	3	3	2	3	2	older	older	older	older	older	older	older	older	older	older
2219	1966	43	1	HET	2009	HIV-1	3	3	1	1	0.5	older	older	older	older	older	older	older	older	older	older
4385	1976	36	1	HET	2012	HIV-1	3	3	1	3	2	older	older	older	older	older	older	older	older	older	older
4349	1974	38	1	HET	2012	HIV-1	0	0	0	0	0	RECENT	RECENT	RECENT	RECENT	RECENT	RECENT	RECENT	RECENT	RECENT	RECENT
1084	1940	68	1	HET	2008	HIV-1	0	0	0	0	0	RECENT	RECENT	RECENT	RECENT	RECENT	RECENT	RECENT	RECENT	RECENT	RECENT
1036	1978	30	1	HET	2008	HIV-1	3	3	3	2	0	older	older	older	older	older	older	older	older	older	older
2271	1988	21	1	HET	2009	HIV-1	2	3	2	3	2	older	older	older	older	older	older	older	older	older	older
1763	1967	41	1	HET	2008	HIV-1	3	3	2	3	3	older	older	older	older	older	older	older	older	older	older
4293	1969	43	1	HET	2012	HIV-1	3	3	2	4	3	older	older	older	older	older	older	older	older	older	older
2450	1980	29	1	HET	2009	HIV-1	3	3	0	3	2	RECENT	older	older	older	RECENT	RECENT	RECENT	RECENT	RECENT	RECENT
4418	1986	26	1	HET	2012	HIV-1	2	3	2	3	2	older	older	older	older	older	older	older	older	older	older
4140	1967	45	1	HET	2012	HIV-1	3	3	3	3	3	older	older	older	older	older	older	older	older	older	older
4098	1976	36	1	HET	2012	HIV-1	3	3	3	0.5	2	older	older	older	older	older	older	older	older	older	older
2317	1965	44	1	HET	2009	HIV-1	3	3	2	4	3	older	older	older	older	older	older	older	older	older	older
3728	1959	52	1	HET	2011	HIV-1	3	3	2	3	3	older	older	older	older	older	older	older	older	older	older
4619	1960	53	1	HET	2013	HIV-2	0	0	1	2	2
3964	1977	35	1	HET	2012	HIV-2	0	0	2	1	0
4093	1989	23	1	HET	2012	HIV-1	3	3	0	3	3	RECENT	older	older	older	RECENT	RECENT	RECENT	RECENT	RECENT	RECENT
4027	1985	27	1	HET	2012	HIV-1 AND HIV-2	2	4	3	4	3	older	older	older	older	older	older	older	older	older	older
3532	1974	37	1	HET	2011	HIV-1	0.5	3	2	0.5	0	older	older	older	older	older	older	older	older	older	older
3773	1971	40	1	HET	2011	HIV-1	3	3	3	4	4	older	older	older	older	older	older	older	older	older	older
4122	1977	35	1	HET	2012	HIV-1	3	3	2	3	2	older	older	older	older	older	older	older	older	older	older
1267	1965	43	1	HET	2008	HIV-1	2	3	2	3	2	older	older	older	older	older	older	older	older	older	older
4755	1954	59	1	HET	2013	HIV-1	2	3	1	1	1	older	older	older	older	older	older	older	older	older	older
2387	1974	35	1	HET	2009	HIV-1	3	3	3	1	1	older	older	older	older	older	older	older	older	older	older
4284	1946	66	1	HET	2012	HIV-1	3	3	3	3	3	older	older	older	older	older	older	older	older	older	older
2967	1977	33	1	HET	2010	HIV-1	3	3	2	3	2	older	older	older	older	older	older	older	older	older	older
3948	1954	58	1	HET	2012	HIV-1	2	3	1	3	2	older	older	older	older	older	older	older	older	older	older
3919	1942	70	1	HET	2012	HIV-1	2	3	3	4	3	older	older	older	older	older	older	older	older	older	older
2207	1985	24	1	HET	2009	HIV-1	2	3	2	4	3	older	older	older	older	older	older	older	older	older	older
4425	1993	19	1	HET	2012	HIV-1	2	3	1	2	1	older	older	older	older	older	older	older	older	older	older
5012	1983	30	1	HET	2013	HIV-1	2	3	3	3	3	older	older	older	older	older	older	older	older	older	older
1268	1958	50	1	HET	2008	HIV-1	3	3	3	3	3	older	older	older	older	older	older	older	older	older	older
4749	1942	71	1	HET	2013	HIV-1	2	3	2	3	3	older	older	older	older	older	older	older	older	older	older
2704	1974	36	1	HET	2010	HIV-1	2	3	1	3	2	older	older	older	older	older	older	older	older	older	older
3701	1959	52	1	HET	2011	HIV-1	2	3	3	4	3	older	older	older	older	older	older	older	older	older	older
3744	1944	67	1	HET	2011	HIV-1	3	3	3	4	3	older	older	older	older	older	older	older	older	older	older
3558	1953	58	1	HET	2011	HIV-1	2	3	2	3	3	older	older	older	older	older	older	older	older	older	older
2386	1974	35	1	HET	2009	HIV-1	3	3	3	3	3	older	older	older	older	older	older	older	older	older	older
3758	1965	46	1	HET	2011	HIV-1	3	3	3	3	2	older	older	older	older	older	older	older	older	older	older
2441	1968	41	1	HET	2009	HIV-1	3	3	0	2	2	RECENT	older	older	older	RECENT	RECENT	RECENT	RECENT	RECENT	RECENT
1873	1974	35	1	HET	2009	HIV-1	3	3	2	3	2	older	older	older	older	older	older	older	older	older	older
4046	1992	20	1	HET	2012	HIV-2	0	0	2	3	2
5067	1967	46	1	HET	2013	HIV-2	0	0	3	2	2
3590	1974	37	1	HET	2011	HIV-1	2	3	2	3	2	older	older	older	older	older	older	older	older	older	older
1210	1977	31	1	HET	2008	HIV-1	2	3	3	3	2	older	older	older	older	older	older	older	older	older	older
3015	1965	45	1	HET	2010	HIV-1	2	3	2	0	0	older	older	older	older	older	older	older	older	older	older
4394	1958	54	1	HET	2012	HIV-1	2	3	2	3	3	older	older	older	older	older	older	older	older	older	older
944	1964	44	1	HET	2008	HIV-1	3	3	2	3	2	older	older	older	older	older	older	older	older	older	older
4927	1990	23	1	HET	2013	HIV-1	2	3	3	3	3	older	older	older	older	older	older	older	older	older	older
4241	1944	68	1	HET	2012	HIV-1	2	3	0.5	3	3	RECENT	older	older	older	older	older	older	older	older	older
4266	1973	39	1	HET	2012	HIV-1	2	3	0	2	3	RECENT	older	older	older	RECENT	RECENT	RECENT	RECENT	RECENT	older
1514	1982	26	1	HET	2008	HIV-1	2	3	2	3	2	older	older	older	older	older	older	older	older	older	older
2743	1959	51	1	HET	2010	HIV-1	2	3	2	1	0	older	older	older	older	older	older	older	older	older	older
1100	1973	35	1	HET	2008	HIV-1	2	3	2	4	3	older	older	older	older	older	older	older	older	older	older
2970	1951	59	1	HET	2010	HIV-1	3	3	2	2	2	older	older	older	older	older	older	older	older	older	older
4849	1959	54	1	HET	2013	HIV-1	2	3	2	3	3	older	older	older	older	older	older	older	older	older	older
3179	1988	22	1	HET	2010	HIV-1	2	3	2	4	3	older	older	older	older	older	older	older	older	older	older
1249	1967	41	1	HET	2008	HIV-1	2	3	2	3	3	older	older	older	older	older	older	older	older	older	older
3123	1992	18	1	HET	2010	HIV-1	2	3	2	3	3	older	older	older	older	older	older	older	older	older	older
1229	1969	39	1	HET	2008	HIV-1	2	3	2	3	3	older	older	older	older	older	older	older	older	older	older
926	1958	50	1	HET	2008	HIV-1	3	3	3	3	3	older	older	older	older	older	older	older	older	older	older
3967	1979	33	1	HET	2012	HIV-1	2	3	2	3	3	older	older	older	older	older	older	older	older	older	older
4875	1981	32	1	HET	2013	HIV-1	2	3	0	3	1	RECENT	older	older	older	RECENT	RECENT	RECENT	RECENT	RECENT	RECENT
3026	1959	51	1	HET	2010	HIV-1	2	3	2	3	3	older	older	older	older	older	older	older	older	older	older
4226	1955	57	1	HET	2012	HIV-1	2	3	2	2	2	older	older	older	older	older	older	older	older	older	older
2650	1964	46	1	HET	2010	HIV-1	3	3	2	3	2	older	older	older	older	older	older	older	older	older	older
4905	1982	31	1	HET	2013	HIV-1	2	3	0	3	2	RECENT	older	older	older	RECENT	RECENT	RECENT	RECENT	RECENT	RECENT
3865	1970	42	1	HET	2012	HIV-1	2	3	2	2	2	older	older	older	older	older	older	older	older	older	older
2597	1980	30	1	HET	2010	HIV-1	2	3	2	2	3	older	older	older	older	older	older	older	older	older	older
4334	1963	49	1	HET	2012	HIV-1	3	3	3	3	3	older	older	older	older	older	older	older	older	older	older
2419	1985	24	1	HET	2009	HIV-1	3	3	3	3	3	older	older	older	older	older	older	older	older	older	older
4621	1969	44	1	HET	2013	HIV-2	0	0	2	2	0
1917	1972	37	1	HET	2009	HIV-1	3	3	2	4	3	older	older	older	older	older	older	older	older	older	older
3550	1982	29	1	HET	2011	HIV-1	2	3	2	3	2	older	older	older	older	older	older	older	older	older	older
4090	1984	28	1	HET	2012	HIV-1	3	3	2	3	3	older	older	older	older	older	older	older	older	older	older
4431	1965	47	1	HET	2012	HIV-1	2	3	3	2	3	older	older	older	older	older	older	older	older	older	older
1496	1963	45	1	HET	2008	HIV-1	2	3	2	0	0	older	older	older	older	older	older	older	older	older	older
4406	1985	27	1	HET	2012	HIV-1	2	3	3	4	2	older	older	older	older	older	older	older	older	older	older
2408	1977	32	1	HET	2009	HIV-1	3	3	0	3	1	RECENT	older	older	older	RECENT	RECENT	RECENT	RECENT	RECENT	RECENT
3445	1980	31	1	HET	2011	HIV-1	2	3	2	0	0	older	older	older	older	older	older	older	older	older	older
1485	1982	26	1	HET	2008	HIV-1	2	3	1	2	2	older	older	older	older	older	older	older	older	older	older
5034	1980	33	1	HET	2013	HIV-1	2	3	3	3	3	older	older	older	older	older	older	older	older	older	older
4884	1950	63	1	HET	2013	HIV-1	2	3	2	2	1	older	older	older	older	older	older	older	older	older	older
4696	1979	34	1	HET	2013	HIV-1	2	3	3	2	2	older	older	older	older	older	older	older	older	older	older
4932	1979	34	1	HET	2013	HIV-1	2	3	3	3	3	older	older	older	older	older	older	older	older	older	older
4297	1961	51	1	HET	2012	HIV-1	2	3	1	2	1	older	older	older	older	older	older	older	older	older	older
2394	1962	47	1	HET	2009	HIV-1	3	3	0	2	2	RECENT	older	older	older	RECENT	RECENT	RECENT	RECENT	RECENT	RECENT
3433	1966	45	1	HET	2011	HIV-1	2	3	2	3	3	older	older	older	older	older	older	older	older	older	older
2374	1974	35	1	HET	2009	HIV-1	2	3	3	2	0	older	older	older	older	older	older	older	older	older	older
3489	1981	30	1	HET	2011	HIV-1	2	3	2	3	3	older	older	older	older	older	older	older	older	older	older
3478	1962	49	1	HET	2011	HIV-1	2	3	2	3	3	older	older	older	older	older	older	older	older	older	older
4151	1981	31	1	HET	2012	HIV-1	2	3	3	3	3	older	older	older	older	older	older	older	older	older	older
2988	1989	21	1	HET	2010	HIV-1	2	3	2	3	2	older	older	older	older	older	older	older	older	older	older
4427	1967	45	1	HET	2012	HIV-1	2	3	2	3	3	older	older	older	older	older	older	older	older	older	older
1092	1983	25	1	HET	2008	HIV-1	2	3	1	2	0	older	older	older	older	older	older	older	older	older	older
2628	1947	63	1	HET	2010	HIV-1	3	3	0	1	0	RECENT	older	older	older	older	older	older	older	older	older
5185	1950	63	1	HET	2013	HIV-1	2	3	2	3	2	older	older	older	older	older	older	older	older	older	older
4620	1979	34	1	HET	2013	HIV-1	2	3	2	2	3	older	older	older	older	older	older	older	older	older	older
2209	1974	35	1	HET	2009	HIV-1	3	3	2	4	3	older	older	older	older	older	older	older	older	older	older
4572	1962	51	1	HET	2013	HIV-1	2	3	3	2	3	older	older	older	older	older	older	older	older	older	older
1751	1964	44	1	HET	2008	HIV-1	3	3	2	3	3	older	older	older	older	older	older	older	older	older	older
2131	1956	53	1	HET	2009	HIV-1	3	3	1	3	2	older	older	older	older	older	older	older	older	older	older
1617	1979	29	1	HET	2008	HIV-1	3	3	3	3	2	older	older	older	older	older	older	older	older	older	older
3444	1953	58	1	HET	2011	HIV-1	2	3	2	2	0	older	older	older	older	older	older	older	older	older	older
4216	1982	30	1	HET	2012	HIV-1	2	3	2	2	2	older	older	older	older	older	older	older	older	older	older
4821	1966	47	1	HET	2013	HIV-1	2	3	0	3	2	RECENT	older	older	older	RECENT	RECENT	RECENT	RECENT	RECENT	RECENT
4420	1937	75	1	HET	2012	HIV-1	3	3	3	3	3	older	older	older	older	older	older	older	older	older	older
4724	1987	26	1	HET	2013	HIV-1	2	3	2	3	3	older	older	older	older	older	older	older	older	older	older
1495	1965	43	9	HET	2008	HIV-1	2	3	0	3	3	RECENT	older	older	older	RECENT	RECENT	RECENT	RECENT	RECENT	RECENT
1844	1955	54	1	HET	2009	HIV-1	3	3	3	1	2	older	older	older	older	older	older	older	older	older	older
1994	1978	31	2	HET	2009	HIV-1	2	2	3	4	3	older	older	older	older	older	older	older	older	older	older
4282	1990	22	1	HET	2012	HIV-1	3	3	3	2	3	older	older	older	older	older	older	older	older	older	older
1042	1972	36	1	HET	2008	HIV-1	3	3	3	3	3	older	older	older	older	older	older	older	older	older	older
1775	1992	16	1	HET	2008	HIV-1	1	3	3	2	0	older	older	older	older	older	older	older	older	older	older
3143	1994	16	1	HET	2010	HIV-1	3	4	2	2	2	older	older	older	older	older	older	older	older	older	older
4484			9	HET	2012	HIV-1	3	3	3	3	3	older	older	older	older	older	older	older	older	older	older
3130	1979	31	2	HET	2010	HIV-1	4	3	2	3	2	older	older	older	older	older	older	older	older	older	older
3718	1953	58	1	HET	2011	HIV-1	2	4	3	2	0	older	older	older	older	older	older	older	older	older	older
4745	1969	44	1	HET	2013	HIV-1	3	3	3	4	4	older	older	older	older	older	older	older	older	older	older
3709	1982	29	9	HET	2011	HIV-1	2	3	2	3	2	older	older	older	older	older	older	older	older	older	older
961	1986	22	1	HET	2008	HIV-1	3	4	3	4	4	older	older	older	older	older	older	older	older	older	older
4225	1978	34	9	HET	2012	HIV-1	2	3	3	4	3	older	older	older	older	older	older	older	older	older	older
2694	1985	25	1	HET	2010	HIV-1	3	3	2	3	3	older	older	older	older	older	older	older	older	older	older
2568	1968	42	1	HET	2010	HIV-1	2	3	2	3	3	older	older	older	older	older	older	older	older	older	older
1700	1985	23	2	HET	2008	HIV-1	3	3	2	3	3	older	older	older	older	older	older	older	older	older	older
4142	1952	60	1	HET	2012	HIV-1	3	3	3	3	1	older	older	older	older	older	older	older	older	older	older
1403	1985	23	2	HET	2008	HIV-1	3	3	2	4	3	older	older	older	older	older	older	older	older	older	older
2084	1976	33	1	HET	2009	HIV-1	3	4	3	4	2	older	older	older	older	older	older	older	older	older	older
1926	1966	43	1	HET	2009	HIV-1	3	4	2	1	0	older	older	older	older	older	older	older	older	older	older
2435	1968	41	1	HET	2009	HIV-1	3	3	2	3	3	older	older	older	older	older	older	older	older	older	older
1851	1956	53	1	HET	2009	HIV-1	3	3	3	2	1	older	older	older	older	older	older	older	older	older	older
2695	1971	39	1	HET	2010	HIV-1	3	3	2	3	1	older	older	older	older	older	older	older	older	older	older
4472	1968	44	1	HET	2012	HIV-1	2	3	2	2	2	older	older	older	older	older	older	older	older	older	older
2367	1975	34	1	HET	2009	HIV-1	3	3	2	3	3	older	older	older	older	older	older	older	older	older	older
4312	1968	44	1	HET	2012	HIV-1	3	3	3	0	2	older	older	older	older	older	older	older	older	older	older
1857	1977	32	1	HET	2009	HIV-1	3	3	0	3	2	RECENT	older	older	older	RECENT	RECENT	RECENT	RECENT	RECENT	RECENT
4246	1972	40	1	HET	2012	HIV-1	3	3	3	3	3	older	older	older	older	older	older	older	older	older	older
2531	1949	61	1	HET	2010	HIV-1	2	3	2	2	2	older	older	older	older	older	older	older	older	older	older
4864	1969	44	1	HET	2013	HIV-1	2	3	3	3	3	older	older	older	older	older	older	older	older	older	older
2446	1969	40	1	HET	2009	HIV-1	3	3	2	3	3	older	older	older	older	older	older	older	older	older	older
2593	1953	57	1	HET	2010	HIV-1	3	3	3	3	2	older	older	older	older	older	older	older	older	older	older
4796	1965	48	1	HET	2013	HIV-1	2	3	2	3	2	older	older	older	older	older	older	older	older	older	older
3881	1957	55	1	HET	2012	HIV-1	3	3	3	3	3	older	older	older	older	older	older	older	older	older	older
3528	1976	35	1	HET	2011	HIV-1	3	3	3	3	3	older	older	older	older	older	older	older	older	older	older
4829	1985	28	1	HET	2013	HIV-1	2	3	2	3	2	older	older	older	older	older	older	older	older	older	older
1649	1960	48	1	HET	2008	HIV-1	3	3	3	4	4	older	older	older	older	older	older	older	older	older	older
2438	1937	72	1	HET	2009	HIV-1	3	3	0	1	0	RECENT	older	older	older	older	older	older	older	older	older
1181	1961	47	1	HET	2008	HIV-1	3	3	2	3	3	older	older	older	older	older	older	older	older	older	older
3623	1970	41	1	HET	2011	HIV-1	2	3	2	3	3	older	older	older	older	older	older	older	older	older	older
1182	1975	33	1	HET	2008	HIV-1	3	3	2	3	2	older	older	older	older	older	older	older	older	older	older
1052	1950	58	1	HET	2008	HIV-1	3	3	1	3	2	older	older	older	older	older	older	older	older	older	older
2668	1956	54	1	HET	2010	HIV-1	3	3	2	0	2	older	older	older	older	older	older	older	older	older	older
1184	1976	32	1	HET	2008	HIV-1	3	3	2	3	2	older	older	older	older	older	older	older	older	older	older
4137	1961	51	1	HET	2012	HIV-1	2	3	2	4	3	older	older	older	older	older	older	older	older	older	older
3965	1961	51	1	HET	2012	HIV-1	2	3	2	3	3	older	older	older	older	older	older	older	older	older	older
2461	1955	54	1	HET	2009	HIV-1	3	3	2	4	2	older	older	older	older	older	older	older	older	older	older
4561	1982	31	1	HET	2013	HIV-1	2	3	3	2	2	older	older	older	older	older	older	older	older	older	older
4623	1974	39	1	HET	2013	HIV-1	2	3	2	3	1	older	older	older	older	older	older	older	older	older	older
3907	1987	25	1	HET	2012	HIV-1	3	3	2	3	2	older	older	older	older	older	older	older	older	older	older
2617	1972	38	1	HET	2010	HIV-1	3	3	0	2	2	RECENT	older	older	older	RECENT	RECENT	RECENT	RECENT	RECENT	RECENT
4558	1963	50	1	HET	2013	HIV-1	2	3	3	3	3	older	older	older	older	older	older	older	older	older	older
2201	1962	47	1	HET	2009	HIV-1	2	3	2	2	2	older	older	older	older	older	older	older	older	older	older
1279	1984	24	1	HET	2008	HIV-1	3	3	2	3	2	older	older	older	older	older	older	older	older	older	older
1016	1964	44	1	HET	2008	HIV-1	3	3	3	3	3	older	older	older	older	older	older	older	older	older	older
5077	1956	57	1	HET	2013	HIV-1	2	3	3	3	3	older	older	older	older	older	older	older	older	older	older
5116	1967	46	1	HET	2013	HIV-1	2	3	2	2	3	older	older	older	older	older	older	older	older	older	older
4421	1961	51	1	HET	2012	HIV-1	3	3	2	3	3	older	older	older	older	older	older	older	older	older	older
2198	1972	37	1	HET	2009	HIV-1	2	3	2	3	3	older	older	older	older	older	older	older	older	older	older
2490	1985	24	1	HET	2009	HIV-1	3	3	2	3	2	older	older	older	older	older	older	older	older	older	older
2457	1969	40	1	HET	2009	HIV-1	3	3	3	3	3	older	older	older	older	older	older	older	older	older	older
3598	1981	30	1	HET	2011	HIV-1	3	3	2	4	2	older	older	older	older	older	older	older	older	older	older
1179	1975	33	1	HET	2008	HIV-1	3	3	3	3	2	older	older	older	older	older	older	older	older	older	older
3112	1989	21	1	HET	2010	HIV-1	3	3	3	3	3	older	older	older	older	older	older	older	older	older	older
4457	1981	31	1	HET	2012	HIV-1	3	3	3	1	3	older	older	older	older	older	older	older	older	older	older
3096	1967	43	1	HET	2010	HIV-1	3	3	1	2	2	older	older	older	older	older	older	older	older	older	older
1592	1940	68	1	HET	2008	HIV-1	2	3	2	1	0	older	older	older	older	older	older	older	older	older	older
4765	1960	53	1	HET	2013	HIV-1	3	3	3	3	3	older	older	older	older	older	older	older	older	older	older
2395	1980	29	1	HET	2009	HIV-1	2	3	2	3	2	older	older	older	older	older	older	older	older	older	older
3098	1976	34	1	HET	2010	HIV-1	3	3	2	2	2	older	older	older	older	older	older	older	older	older	older
4786	1971	42	1	HET	2013	HIV-1	3	3	3	3	2	older	older	older	older	older	older	older	older	older	older
4867	1949	64	1	HET	2013	HIV-1	2	3	3	3	3	older	older	older	older	older	older	older	older	older	older
3131	1974	36	1	HET	2010	HIV-1	3	3	1	3	1	older	older	older	older	older	older	older	older	older	older
1759	1986	22	1	HET	2008	HIV-1	2	3	0.5	3	3	RECENT	older	older	older	older	older	older	older	older	older
1863	1975	34	1	HET	2009	HIV-1	2	3	2	3	3	older	older	older	older	older	older	older	older	older	older
5042	1980	33	1	HET	2013	HIV-1	3	3	3	3	3	older	older	older	older	older	older	older	older	older	older
3114	1988	22	1	HET	2010	HIV-1	3	3	3	3	3	older	older	older	older	older	older	older	older	older	older
2760	1975	35	1	HET	2010	HIV-1	2	3	2	2	0.5	older	older	older	older	older	older	older	older	older	older
4524	1945	67	1	HET	2012	HIV-1	3	3	3	2	2	older	older	older	older	older	older	older	older	older	older
4521	1962	50	1	HET	2012	HIV-1	3	3	2	4	3	older	older	older	older	older	older	older	older	older	older
3186	1970	40	1	HET	2010	HIV-1	3	3	3	4	3	older	older	older	older	older	older	older	older	older	older
1875	1942	67	1	HET	2009	HIV-1	2	3	2	3	3	older	older	older	older	older	older	older	older	older	older
4790	1982	31	1	HET	2013	HIV-1	3	3	3	3	3	older	older	older	older	older	older	older	older	older	older
4787	1961	52	1	HET	2013	HIV-1	3	3	2	3	2	older	older	older	older	older	older	older	older	older	older
3162	1933	77	1	HET	2010	HIV-1	3	3	2	3	3	older	older	older	older	older	older	older	older	older	older
1991	1970	39	1	HET	2009	HIV-1	2	3	2	3	3	older	older	older	older	older	older	older	older	older	older
1045	1970	38	1	HET	2008	HIV-1	2	3	2	4	3	older	older	older	older	older	older	older	older	older	older
4780	1981	32	1	HET	2013	HIV-1	3	3	2	3	2	older	older	older	older	older	older	older	older	older	older
3210	1980	31	1	HET	2011	HIV-1	3	3	2	3	2	older	older	older	older	older	older	older	older	older	older
2124	1959	50	1	HET	2009	HIV-1	3	3	3	3	3	older	older	older	older	older	older	older	older	older	older
1537	1982	26	1	HET	2008	HIV-1	3	3	2	3	1	older	older	older	older	older	older	older	older	older	older
1469	1982	26	1	HET	2008	HIV-1	3	3	2	3	3	older	older	older	older	older	older	older	older	older	older
1639	1969	39	1	HET	2008	HIV-1	2	3	3	4	2	older	older	older	older	older	older	older	older	older	older
2180	1945	64	1	HET	2009	HIV-1	3	3	2	2	0.5	older	older	older	older	older	older	older	older	older	older
4131	1986	26	1	HET	2012	HIV-1	3	3	3	3	3	older	older	older	older	older	older	older	older	older	older
4480	1946	66	1	HET	2012	HIV-1	3	3	2	3	2	older	older	older	older	older	older	older	older	older	older
2048	1968	41	1	HET	2009	HIV-1	2	3	2	3	1	older	older	older	older	older	older	older	older	older	older
2105	1965	44	1	HET	2009	HIV-1	3	3	2	3	3	older	older	older	older	older	older	older	older	older	older
1742	1978	30	1	HET	2008	HIV-1	2	3	2	3	3	older	older	older	older	older	older	older	older	older	older
3168	1986	24	1	HET	2010	HIV-1	3	3	2	2	2	older	older	older	older	older	older	older	older	older	older
4218	1960	52	1	HET	2012	HIV-1	2	3	2	3	0	older	older	older	older	older	older	older	older	older	older
3203	1973	37	1	HET	2010	HIV-1	3	3	2	3	3	older	older	older	older	older	older	older	older	older	older
1615	1988	20	1	HET	2008	HIV-1	3	3	3	3	3	older	older	older	older	older	older	older	older	older	older
1037	1974	34	1	HET	2008	HIV-1	3	3	3	2	3	older	older	older	older	older	older	older	older	older	older
2114	1967	42	1	HET	2009	HIV-1	3	3	1	2	2	older	older	older	older	older	older	older	older	older	older
2160	1987	22	1	HET	2009	HIV-1	3	3	3	3	3	older	older	older	older	older	older	older	older	older	older
1947	1961	48	1	HET	2009	HIV-1	2	3	3	3	3	older	older	older	older	older	older	older	older	older	older
4627	1971	42	1	HET	2013	HIV-1	3	3	2	4	3	older	older	older	older	older	older	older	older	older	older
2074	1974	35	1	HET	2009	HIV-1	2	3	2	2	2	older	older	older	older	older	older	older	older	older	older
4078	1992	20	1	HET	2012	HIV-1	2	3	3	4	3	older	older	older	older	older	older	older	older	older	older
2887	1966	44	1	HET	2010	HIV-1	2	3	3	3	3	older	older	older	older	older	older	older	older	older	older
3793	1981	30	1	HET	2011	HIV-1	2	3	2	2	0	older	older	older	older	older	older	older	older	older	older
3596	1977	34	1	HET	2011	HIV-1	3	3	2	3	2	older	older	older	older	older	older	older	older	older	older
4605	1952	61	1	HET	2013	HIV-1	3	3	2	3	3	older	older	older	older	older	older	older	older	older	older
1968	1960	49	1	HET	2009	HIV-1	3	3	2	3	2	older	older	older	older	older	older	older	older	older	older
938	1974	34	1	HET	2008	HIV-1	2	3	1	2	2	older	older	older	older	older	older	older	older	older	older
2107	1966	43	1	HET	2009	HIV-1	2	3	2	3	3	older	older	older	older	older	older	older	older	older	older
4419	1958	54	1	HET	2012	HIV-1	3	3	3	3	3	older	older	older	older	older	older	older	older	older	older
2138	1949	60	1	HET	2009	HIV-1	3	3	3	3	3	older	older	older	older	older	older	older	older	older	older
2848	1980	30	1	HET	2010	HIV-1	3	3	1	3	3	older	older	older	older	older	older	older	older	older	older
1022	1950	58	1	HET	2008	HIV-1	3	3	3	2	0	older	older	older	older	older	older	older	older	older	older
2013	1986	23	1	HET	2009	HIV-1	3	3	3	3	3	older	older	older	older	older	older	older	older	older	older
4626	1990	23	1	HET	2013	HIV-1	3	3	2	2	2	older	older	older	older	older	older	older	older	older	older
4087	1945	67	1	HET	2012	HIV-1	2	3	3	3	0.5	older	older	older	older	older	older	older	older	older	older
1684	1957	51	1	HET	2008	HIV-1	2	3	2	2	0	older	older	older	older	older	older	older	older	older	older
3113	1956	54	1	HET	2010	HIV-1	2	3	0	3	3	RECENT	older	older	older	RECENT	RECENT	RECENT	RECENT	RECENT	RECENT
2129	1978	31	1	HET	2009	HIV-1	2	3	2	3	2	older	older	older	older	older	older	older	older	older	older
2823	1970	40	1	HET	2010	HIV-1	2	3	3	3	2	older	older	older	older	older	older	older	older	older	older
4381	1970	42	1	HET	2012	HIV-1	2	3	2	1	1	older	older	older	older	older	older	older	older	older	older
4985	1951	62	1	HET	2013	HIV-1	3	3	3	1	1	older	older	older	older	older	older	older	older	older	older
1215	1980	28	1	HET	2008	HIV-1	3	3	1	3	0.5	older	older	older	older	older	older	older	older	older	older
3984	1976	36	1	HET	2012	HIV-1	2	3	3	2	1	older	older	older	older	older	older	older	older	older	older
3922	1979	33	1	HET	2012	HIV-1	2	3	2	3	2	older	older	older	older	older	older	older	older	older	older
4660	1947	66	1	HET	2013	HIV-1	2	3	2	2	0	older	older	older	older	older	older	older	older	older	older
1499	1975	33	1	HET	2008	HIV-1	3	3	2	2	2	older	older	older	older	older	older	older	older	older	older
3512	1967	44	1	HET	2011	HIV-1	3	3	0	0.5	2	RECENT	older	older	older	older	older	older	older	RECENT	older
4826	1961	52	1	HET	2013	HIV-1	2	3	3	3	3	older	older	older	older	older	older	older	older	older	older
1213	1948	60	1	HET	2008	HIV-1	3	3	3	3	3	older	older	older	older	older	older	older	older	older	older
3932	1962	50	1	HET	2012	HIV-1	2	3	2	3	3	older	older	older	older	older	older	older	older	older	older
1243	1944	64	1	HET	2008	HIV-1	3	3	2	2	3	older	older	older	older	older	older	older	older	older	older
3832	1990	21	1	HET	2011	HIV-1	3	3	2	3	3	older	older	older	older	older	older	older	older	older	older
2474	1975	34	1	HET	2009	HIV-1	3	3	2	3	3	older	older	older	older	older	older	older	older	older	older
1207	1970	38	1	HET	2008	HIV-1	3	3	1	0.5	0	older	older	older	older	older	older	older	older	older	older
1204	1982	26	2	HET	2008	HIV-1	3	3	2	3	1	older	older	older	older	older	older	older	older	older	older
2558	1988	22	1	HET	2010	HIV-1	2	3	2	3	3	older	older	older	older	older	older	older	older	older	older
4986	1965	48	1	HET	2013	HIV-1	3	3	3	3	2	older	older	older	older	older	older	older	older	older	older
1248	1957	51	1	HET	2008	HIV-1	3	3	2	3	3	older	older	older	older	older	older	older	older	older	older
2185	1983	26	1	HET	2009	HIV-1	2	3	2	2	3	older	older	older	older	older	older	older	older	older	older
2792	1974	36	1	HET	2010	HIV-1	2	3	2	3	2	older	older	older	older	older	older	older	older	older	older
1755	1984	24	2	HET	2008	HIV-1	2	3	2	3	3	older	older	older	older	older	older	older	older	older	older
1230	1969	39	1	HET	2008	HIV-1	3	3	3	3	0.5	older	older	older	older	older	older	older	older	older	older
2023	1964	45	1	HET	2009	HIV-1	3	3	0	2	0	RECENT	older	older	older	RECENT	RECENT	RECENT	RECENT	RECENT	RECENT
5103	1984	29	1	HET	2013	HIV-1	3	3	3	3	3	older	older	older	older	older	older	older	older	older	older
1616	1974	34	1	HET	2008	HIV-1	2	3	2	2	2	older	older	older	older	older	older	older	older	older	older
1603	1977	31	1	HET	2008	HIV-1	3	3	3	3	3	older	older	older	older	older	older	older	older	older	older
3435	1955	56	1	HET	2011	HIV-1	3	3	2	2	3	older	older	older	older	older	older	older	older	older	older
1212	1962	46	1	HET	2008	HIV-1	2	3	2	3	3	older	older	older	older	older	older	older	older	older	older
4537	1970	42	1	HET	2012	HIV-1	2	3	3	4	4	older	older	older	older	older	older	older	older	older	older
5189	1988	25	1	HET	2013	HIV-1	3	3	3	4	3	older	older	older	older	older	older	older	older	older	older
1670	1979	29	1	HET	2008	HIV-1	3	3	3	4	3	older	older	older	older	older	older	older	older	older	older
941	1971	37	1	HET	2008	HIV-1	3	3	0	1	0	RECENT	older	older	older	older	older	older	older	older	older
4688	1981	32	1	HET	2013	HIV-1	3	3	2	3	2	older	older	older	older	older	older	older	older	older	older
4806	1984	29	1	HET	2013	HIV-1	3	3	3	2	3	older	older	older	older	older	older	older	older	older	older
5181	1990	23	1	HET	2013	HIV-1	3	3	3	4	3	older	older	older	older	older	older	older	older	older	older
1758	1981	27	1	HET	2008	HIV-1	3	3	2	3	2	older	older	older	older	older	older	older	older	older	older
1610	1941	67	1	HET	2008	HIV-1	3	3	1	1	1	older	older	older	older	older	older	older	older	older	older
1957	1952	57	1	HET	2009	HIV-1	3	3	2	1	0	older	older	older	older	older	older	older	older	older	older
2041	1976	33	1	HET	2009	HIV-1	3	3	0	3	2	RECENT	older	older	older	RECENT	RECENT	RECENT	RECENT	RECENT	RECENT
2050	1986	23	1	HET	2009	HIV-1	3	3	2	3	2	older	older	older	older	older	older	older	older	older	older
5050	1979	34	1	HET	2013	HIV-1	3	3	3	3	3	older	older	older	older	older	older	older	older	older	older
1538	1955	53	1	HET	2008	HIV-1	3	3	2	3	3	older	older	older	older	older	older	older	older	older	older
1419	1983	25	1	HET	2008	HIV-1	3	3	2	3	0	older	older	older	older	older	older	older	older	older	older
1492	1977	31	1	HET	2008	HIV-1	3	3	3	3	3	older	older	older	older	older	older	older	older	older	older
1449	1948	60	1	HET	2008	HIV-1	3	3	3	4	3	older	older	older	older	older	older	older	older	older	older
5198	1972	41	1	HET	2013	HIV-1	3	3	3	0	0	older	older	older	older	older	older	older	older	older	older
5148	1976	37	1	HET	2013	HIV-1	3	3	3	3	3	older	older	older	older	older	older	older	older	older	older
4051	1968	44	1	HET	2012	HIV-1	2	3	2	3	2	older	older	older	older	older	older	older	older	older	older
2033	1967	42	1	HET	2009	HIV-1	3	3	2	2	2	older	older	older	older	older	older	older	older	older	older
4040	1932	80	1	HET	2012	HIV-1	2	3	3	3	3	older	older	older	older	older	older	older	older	older	older
3523	1965	46	1	HET	2011	HIV-1	3	3	0	2	3	RECENT	older	older	older	RECENT	RECENT	RECENT	RECENT	RECENT	older
4053	1988	24	1	HET	2012	HIV-1	2	3	2	2	3	older	older	older	older	older	older	older	older	older	older
5134	1970	43	1	HET	2013	HIV-1	3	3	3	2	3	older	older	older	older	older	older	older	older	older	older
2090	1960	49	1	HET	2009	HIV-1	3	3	2	3	2	older	older	older	older	older	older	older	older	older	older
1532	1981	27	1	HET	2008	HIV-1	3	3	3	3	1	older	older	older	older	older	older	older	older	older	older
1734	1972	36	1	HET	2008	HIV-1	2	3	2	3	2	older	older	older	older	older	older	older	older	older	older
3504	1968	43	1	HET	2011	HIV-1	3	3	2	3	3	older	older	older	older	older	older	older	older	older	older
2682	1986	24	1	HET	2010	HIV-1	3	3	2	3	0.5	older	older	older	older	older	older	older	older	older	older
1954	1982	27	1	HET	2009	HIV-1	3	3	1	3	3	older	older	older	older	older	older	older	older	older	older
1090	1965	43	1	HET	2008	HIV-1	3	3	0	2	1	RECENT	older	older	older	RECENT	RECENT	RECENT	RECENT	RECENT	RECENT
3506	1983	28	1	HET	2011	HIV-1	3	3	3	3	3	older	older	older	older	older	older	older	older	older	older
2024	1981	28	1	HET	2009	HIV-1	3	3	2	3	2	older	older	older	older	older	older	older	older	older	older
1566	1960	48	1	HET	2008	HIV-1	3	3	2	0	0	older	older	older	older	older	older	older	older	older	older
4545	1983	29	1	HET	2012	HIV-1	3	3	2	4	4	older	older	older	older	older	older	older	older	older	older
3196	1937	73	1	HET	2010	HIV-1	3	3	2	3	3	older	older	older	older	older	older	older	older	older	older
4926	1979	34	1	HET	2013	HIV-1	3	3	2	3	3	older	older	older	older	older	older	older	older	older	older
4603	1967	46	1	HET	2013	HIV-1	3	3	2	3	2	older	older	older	older	older	older	older	older	older	older
4896	1970	43	1	HET	2013	HIV-1	3	3	3	3	3	older	older	older	older	older	older	older	older	older	older
4208	1952	60	1	HET	2012	HIV-1	3	3	3	3	1	older	older	older	older	older	older	older	older	older	older
2875	1956	54	1	HET	2010	HIV-1	2	3	2	3	2	older	older	older	older	older	older	older	older	older	older
4938	1969	44	1	HET	2013	HIV-1	3	3	3	4	3	older	older	older	older	older	older	older	older	older	older
2996	1969	41	1	HET	2010	HIV-1	3	3	3	3	2	older	older	older	older	older	older	older	older	older	older
1424	1949	59	1	HET	2008	HIV-1	3	3	2	0	3	older	older	older	older	older	older	older	older	older	older
4598	1969	44	1	HET	2013	HIV-1	3	3	3	3	3	older	older	older	older	older	older	older	older	older	older
3094	1969	41	1	HET	2010	HIV-1	3	3	3	3	3	older	older	older	older	older	older	older	older	older	older
4081	1973	39	1	HET	2012	HIV-1	3	3	3	3	3	older	older	older	older	older	older	older	older	older	older
4136	1960	52	1	HET	2012	HIV-1	3	3	2	2	1	older	older	older	older	older	older	older	older	older	older
1122	1969	39	1	HET	2008	HIV-1	3	3	2	3	0	older	older	older	older	older	older	older	older	older	older
4495	1964	48	1	HET	2012	HIV-1	3	3	3	4	3	older	older	older	older	older	older	older	older	older	older
4931	1961	52	1	HET	2013	HIV-1	3	3	3	3	1	older	older	older	older	older	older	older	older	older	older
3122	1980	30	1	HET	2010	HIV-1	3	3	3	1	0	older	older	older	older	older	older	older	older	older	older
4907	1991	22	1	HET	2013	HIV-1	3	3	2	2	0.5	older	older	older	older	older	older	older	older	older	older
3035	1957	53	1	HET	2010	HIV-1	3	3	0	0	1	RECENT	older	older	older	older	older	older	older	older	older
4475	1955	57	1	HET	2012	HIV-1	3	3	2	0	2	older	older	older	older	older	older	older	older	older	older
3202	1954	56	1	HET	2010	HIV-1	3	3	2	1	1	older	older	older	older	older	older	older	older	older	older
5072	1984	29	1	HET	2013	HIV-1	3	3	3	3	3	older	older	older	older	older	older	older	older	older	older
2881	1969	41	1	HET	2010	HIV-1	3	3	2	3	3	older	older	older	older	older	older	older	older	older	older
2014	1973	36	1	HET	2009	HIV-1	3	3	2	3	2	older	older	older	older	older	older	older	older	older	older
1987	1982	27	1	HET	2009	HIV-1	2	3	0	3	2	RECENT	older	older	older	RECENT	RECENT	RECENT	RECENT	RECENT	RECENT
943	1971	37	1	HET	2008	HIV-1	2	3	0.5	2	1	RECENT	older	older	older	older	older	older	older	older	older
5174	1964	49	1	HET	2013	HIV-1	3	3	2	3	2	older	older	older	older	older	older	older	older	older	older
3079	1971	39	1	HET	2010	HIV-1	3	3	2	3	4	older	older	older	older	older	older	older	older	older	older
4704	1973	40	1	HET	2013	HIV-1	3	3	2	2	2	older	older	older	older	older	older	older	older	older	older
3073	1963	47	1	HET	2010	HIV-1	3	3	2	2	2	older	older	older	older	older	older	older	older	older	older
1541	1974	34	1	HET	2008	HIV-1	3	3	2	3	2	older	older	older	older	older	older	older	older	older	older
3067	1977	33	1	HET	2010	HIV-1	3	3	3	3	2	older	older	older	older	older	older	older	older	older	older
1445	1942	66	1	HET	2008	HIV-1	3	3	2	0.5	3	older	older	older	older	older	older	older	older	older	older
1441	1968	40	1	HET	2008	HIV-1	3	3	3	2	3	older	older	older	older	older	older	older	older	older	older
4215	1974	38	1	HET	2012	HIV-1	3	3	3	4	4	older	older	older	older	older	older	older	older	older	older
3232	1976	35	1	HET	2011	HIV-1	3	3	2	3	3	older	older	older	older	older	older	older	older	older	older
1600	1991	17	1	HET	2008	HIV-1	3	3	3	3	3	older	older	older	older	older	older	older	older	older	older
4759	1971	42	1	HET	2013	HIV-1	3	3	2	3	3	older	older	older	older	older	older	older	older	older	older
5160	1973	40	1	HET	2013	HIV-1	3	3	3	3	4	older	older	older	older	older	older	older	older	older	older
3010	1976	34	1	HET	2010	HIV-1	3	3	3	3	3	older	older	older	older	older	older	older	older	older	older
1398	1973	35	1	HET	2008	HIV-1	3	3	2	3	3	older	older	older	older	older	older	older	older	older	older
4128	1978	34	1	HET	2012	HIV-1	3	3	2	3	2	older	older	older	older	older	older	older	older	older	older
3696	1964	47	1	HET	2011	HIV-1	3	3	2	4	3	older	older	older	older	older	older	older	older	older	older
1507	1970	38	2	HET	2008	HIV-1	2	3	2	3	2	older	older	older	older	older	older	older	older	older	older
1631	1978	30	2	HET	2008	HIV-1	3	3	2	2	3	older	older	older	older	older	older	older	older	older	older
3275	1980	31	2	HET	2011	HIV-1	3	3	2	3	3	older	older	older	older	older	older	older	older	older	older
3927	1981	31	2	HET	2012	HIV-1	3	3	3	4	3	older	older	older	older	older	older	older	older	older	older
5080	1982	31	2	HET	2013	HIV-1	3	3	3	3	3	older	older	older	older	older	older	older	older	older	older
1383	1966	42	2	HET	2008	HIV-1	2	3	2	3	3	older	older	older	older	older	older	older	older	older	older
5022	1988	25	2	HET	2013	HIV-1	2	3	3	3	3	older	older	older	older	older	older	older	older	older	older
3426	1968	43	2	HET	2011	HIV-1	3	3	3	3	2	older	older	older	older	older	older	older	older	older	older
3417	1955	56	2	HET	2011	HIV-1	3	3	3	3	0.5	older	older	older	older	older	older	older	older	older	older
2620	1984	26	2	HET	2010	HIV-1	3	3	2	3	3	older	older	older	older	older	older	older	older	older	older
2864	1977	33	2	HET	2010	HIV-1	3	3	2	3	2	older	older	older	older	older	older	older	older	older	older
3236	1981	30	2	HET	2011	HIV-1	2	3	2	3	2	older	older	older	older	older	older	older	older	older	older
2042	1977	32	2	HET	2009	HIV-1	3	3	2	3	3	older	older	older	older	older	older	older	older	older	older
2224	1972	37	2	HET	2009	HIV-1	2	3	2	4	3	older	older	older	older	older	older	older	older	older	older
2079	1974	35	2	HET	2009	HIV-1	3	3	2	3	3	older	older	older	older	older	older	older	older	older	older
5098	1970	43	2	HET	2013	HIV-1	3	3	3	3	2	older	older	older	older	older	older	older	older	older	older
4048	1969	43	2	HET	2012	HIV-1	2	3	2	2	3	older	older	older	older	older	older	older	older	older	older
5089	1969	44	2	HET	2013	HIV-1	3	3	3	2	3	older	older	older	older	older	older	older	older	older	older
1985	1986	23	2	HET	2009	HIV-1	3	3	2	3	2	older	older	older	older	older	older	older	older	older	older
4509	1966	46	2	HET	2012	HIV-1	2	3	2	2	3	older	older	older	older	older	older	older	older	older	older
4044	1951	61	2	HET	2012	HIV-1	2	3	2	3	3	older	older	older	older	older	older	older	older	older	older
3576	1979	32	2	HET	2011	HIV-1	3	3	2	3	3	older	older	older	older	older	older	older	older	older	older
1657	1982	26	2	HET	2008	HIV-1	3	3	2	4	3	older	older	older	older	older	older	older	older	older	older
3963	1974	38	2	HET	2012	HIV-1	2	3	2	1	0.5	older	older	older	older	older	older	older	older	older	older
5118	1989	24	2	HET	2013	HIV-1	0	0	0	0	0	RECENT	RECENT	RECENT	RECENT	RECENT	RECENT	RECENT	RECENT	RECENT	RECENT
1632	1949	59	2	HET	2008	HIV-1	3	3	2	3	2	older	older	older	older	older	older	older	older	older	older
3705	1970	41	2	HET	2011	HIV-1	3	3	2	3	3	older	older	older	older	older	older	older	older	older	older
948	1970	38	2	HET	2008	HIV-1	3	3	2	3	3	older	older	older	older	older	older	older	older	older	older
1663	1972	36	2	HET	2008	HIV-1	4	4	1	4	3	older	older	older	older	older	older	older	older	older	older
1885	1960	49	2	HET	2009	HIV-1	3	3	2	3	2	older	older	older	older	older	older	older	older	older	older
3716	1975	36	2	HET	2011	HIV-1	3	3	2	3	2	older	older	older	older	older	older	older	older	older	older
2194	1971	38	2	HET	2009	HIV-2	0	0	2	3	2
1785	1985	24	2	HET	2009	HIV-1	0	2	0	2	0	RECENT	RECENT	RECENT	RECENT	RECENT	RECENT	RECENT	RECENT	RECENT	RECENT
4252	1958	54	2	HET	2012	HIV-1	2	3	2	3	3	older	older	older	older	older	older	older	older	older	older
4447	1970	42	2	HET	2012	HIV-1	0	0	0	0	0	RECENT	RECENT	RECENT	RECENT	RECENT	RECENT	RECENT	RECENT	RECENT	RECENT
1859	1975	34	2	HET	2009	HIV-1	3	3	2	3	3	older	older	older	older	older	older	older	older	older	older
2547	1980	30	2	HET	2010	HIV-1	3	3	2	3	0	older	older	older	older	older	older	older	older	older	older
3437	1993	18	2	HET	2011	HIV-1	2	3	2	3	2	older	older	older	older	older	older	older	older	older	older
4436	1977	35	2	HET	2012	HIV-1	2	3	2	4	3	older	older	older	older	older	older	older	older	older	older
1626	1975	33	2	HET	2008	HIV-1	0	1	0	2	1	RECENT	RECENT	RECENT	RECENT	RECENT	RECENT	RECENT	RECENT	RECENT	RECENT
4778	1970	43	2	HET	2013	HIV-1	2	3	2	3	3	older	older	older	older	older	older	older	older	older	older
4430	1976	36	2	HET	2012	HIV-1	2	3	2	1	2	older	older	older	older	older	older	older	older	older	older
2227	1952	57	2	HET	2009	HIV-1	0	2	0	2	0	RECENT	RECENT	RECENT	RECENT	RECENT	RECENT	RECENT	RECENT	RECENT	RECENT
3191	1988	22	2	HET	2010	HIV-1	3	4	2	3	3	older	older	older	older	older	older	older	older	older	older
4904	1986	27	2	HET	2013	HIV-1	3	3	1	2	2	older	older	older	older	older	older	older	older	older	older
1402	1987	21	2	HET	2008	HIV-1	3	3	3	4	4	older	older	older	older	older	older	older	older	older	older
1488	1980	28	2	HET	2008	HIV-1	3	3	2	3	3	older	older	older	older	older	older	older	older	older	older
3214	1977	34	2	HET	2011	HIV-1	3	4	2	3	3	older	older	older	older	older	older	older	older	older	older
1478	1962	46	2	HET	2008	HIV-1	3	3	2	4	3	older	older	older	older	older	older	older	older	older	older
1435	1987	21	2	HET	2008	HIV-1	3	3	2	4	4	older	older	older	older	older	older	older	older	older	older
3006	1970	40	2	HET	2010	HIV-1	3	3	3	2	2	older	older	older	older	older	older	older	older	older	older
3175	1976	34	2	HET	2010	HIV-1	3	4	3	4	3	older	older	older	older	older	older	older	older	older	older
1475	1974	34	2	HET	2008	HIV-1	3	3	2	3	2	older	older	older	older	older	older	older	older	older	older
5155	1989	24	2	HET	2013	HIV-1	3	3	3	3	3	older	older	older	older	older	older	older	older	older	older
3404	1984	27	2	HET	2011	HIV-1	3	4	3	2	2	older	older	older	older	older	older	older	older	older	older
4154	1974	38	2	HET	2012	HIV-1	3	3	3	3	3	older	older	older	older	older	older	older	older	older	older
2991	1970	40	2	HET	2010	HIV-1	3	3	3	3	3	older	older	older	older	older	older	older	older	older	older
4193	1981	31	2	HET	2012	HIV-1	2	3	3	3	3	older	older	older	older	older	older	older	older	older	older
3822	1956	55	2	HET	2011	HIV-1	3	4	2	2	2	older	older	older	older	older	older	older	older	older	older
3031	1982	28	2	HET	2010	HIV-1	3	3	3	4	3	older	older	older	older	older	older	older	older	older	older
3020	1983	27	2	HET	2010	HIV-1	3	3	3	4	2	older	older	older	older	older	older	older	older	older	older
1418	1967	41	2	HET	2008	HIV-1	3	3	2	4	3	older	older	older	older	older	older	older	older	older	older
2247	1971	38	2	HET	2009	HIV-1	3	3	2	3	3	older	older	older	older	older	older	older	older	older	older
2810	1974	36	2	HET	2010	HIV-1	3	4	2	3	2	older	older	older	older	older	older	older	older	older	older
5172	1976	37	2	HET	2013	HIV-1	1	3	2	3	3	older	older	older	older	older	older	older	older	older	older
3243	1945	66	2	HET	2011	HIV-1	3	3	2	2	2	older	older	older	older	older	older	older	older	older	older
1673	1988	20	2	HET	2008	HIV-1	0	2	0	2	0	RECENT	RECENT	RECENT	RECENT	RECENT	RECENT	RECENT	RECENT	RECENT	RECENT
4143	1955	57	2	HET	2012	HIV-1	2	3	2	3	2	older	older	older	older	older	older	older	older	older	older
2961	1944	66	2	HET	2010	HIV-1	3	3	1	3	3	older	older	older	older	older	older	older	older	older	older
2081	1982	27	2	HET	2009	HIV-1	3	3	3	3	3	older	older	older	older	older	older	older	older	older	older
3985	1980	32	2	HET	2012	HIV-1	2	3	3	4	3	older	older	older	older	older	older	older	older	older	older
4853	1980	33	2	HET	2013	HIV-1	2	3	2	4	4	older	older	older	older	older	older	older	older	older	older
2372	1979	30	2	HET	2009	HIV-1	3	3	2	4	3	older	older	older	older	older	older	older	older	older	older
4544	1987	25	2	HET	2012	HIV-1	2	3	3	3	3	older	older	older	older	older	older	older	older	older	older
4645	1990	23	2	HET	2013	HIV-1	2	3	2	4	3	older	older	older	older	older	older	older	older	older	older
2959	1978	32	2	HET	2010	HIV-1	3	3	2	3	2	older	older	older	older	older	older	older	older	older	older
4658	1964	49	2	HET	2013	HIV-1	3	3	2	2	3	older	older	older	older	older	older	older	older	older	older
1695	1984	24	2	HET	2008	HIV-1	1	3	1	3	3	older	older	older	older	older	older	older	older	RECENT	RECENT
3180	1968	42	2	HET	2010	HIV-1	3	3	2	4	3	older	older	older	older	older	older	older	older	older	older
3118	1974	36	2	HET	2010	HIV-1	3	4	3	4	3	older	older	older	older	older	older	older	older	older	older
1391	1968	40	2	HET	2008	HIV-1	1	3	1	1	0	older	older	RECENT	older	RECENT	RECENT	RECENT	older	RECENT	RECENT
1472	1975	33	2	HET	2008	HIV-1	3	3	2	3	3	older	older	older	older	older	older	older	older	older	older
1905	1974	35	2	HET	2009	HIV-1	1	3	0	3	2	RECENT	RECENT	RECENT	RECENT	RECENT	RECENT	RECENT	RECENT	RECENT	RECENT
1427	1989	19	2	HET	2008	HIV-1	3	3	2	2	3	older	older	older	older	older	older	older	older	older	older
1489	1957	51	2	HET	2008	HIV-1	3	3	3	3	3	older	older	older	older	older	older	older	older	older	older
4735	1981	32	2	HET	2013	HIV-1	3	3	3	4	3	older	older	older	older	older	older	older	older	older	older
1263	1977	31	2	HET	2008	HIV-1	3	3	2	0	1	older	older	older	older	older	older	older	older	older	older
2214	1961	48	2	HET	2009	HIV-1	2	3	2	3	2	older	older	older	older	older	older	older	older	older	older
2534	1960	50	2	HET	2010	HIV-1	3	3	1	3	3	older	older	older	older	older	older	older	older	older	older
5058	1987	26	2	HET	2013	HIV-1	2	3	2	4	3	older	older	older	older	older	older	older	older	older	older
2774	1976	34	2	HET	2010	HIV-1	2	3	2	2	3	older	older	older	older	older	older	older	older	older	older
3515	1969	42	2	HET	2011	HIV-1	3	3	1	2	0	older	older	older	older	older	older	older	older	older	older
3638	1964	47	2	HET	2011	HIV-1	3	3	2	3	3	older	older	older	older	older	older	older	older	older	older
3764	1954	57	2	HET	2011	HIV-1	2	3	2	0	0	older	older	older	older	older	older	older	older	older	older
1274	1963	45	2	HET	2008	HIV-1	3	3	2	3	1	older	older	older	older	older	older	older	older	older	older
2735	1973	37	2	HET	2010	HIV-1	2	3	2	4	3	older	older	older	older	older	older	older	older	older	older
2539	1965	45	2	HET	2010	HIV-1	3	3	2	3	3	older	older	older	older	older	older	older	older	older	older
4258	1961	51	2	HET	2012	HIV-1	3	3	3	3	3	older	older	older	older	older	older	older	older	older	older
3455	1969	42	2	HET	2011	HIV-1	3	3	2	2	3	older	older	older	older	older	older	older	older	older	older
2642	1935	75	2	HET	2010	HIV-1	3	3	3	3	3	older	older	older	older	older	older	older	older	older	older
2364	1938	71	2	HET	2009	HIV-1	3	3	2	3	3	older	older	older	older	older	older	older	older	older	older
3768	1984	27	2	HET	2011	HIV-1	3	3	3	4	3	older	older	older	older	older	older	older	older	older	older
4384	1961	51	2	HET	2012	HIV-1	2	3	2	2	0	older	older	older	older	older	older	older	older	older	older
5011	1960	53	2	HET	2013	HIV-1	3	3	3	4	3	older	older	older	older	older	older	older	older	older	older
3613	1977	34	2	HET	2011	HIV-1	3	3	4	3	2	older	older	older	older	older	older	older	older	older	older
4018	1975	37	2	HET	2012	HIV-1	2	3	2	3	3	older	older	older	older	older	older	older	older	older	older
4990	1980	33	2	HET	2013	HIV-1	3	3	3	0	2	older	older	older	older	older	older	older	older	older	older
3665	1988	23	2	HET	2011	HIV-1	2	3	2	0	0	older	older	older	older	older	older	older	older	older	older
1385	1973	35	2	HET	2008	HIV-1	3	3	2	3	3	older	older	older	older	older	older	older	older	older	older
3947	1983	29	2	HET	2012	HIV-1	3	3	2	3	3	older	older	older	older	older	older	older	older	older	older
2497	1975	34	2	HET	2009	HIV-1	3	3	2	3	3	older	older	older	older	older	older	older	older	older	older
3534	1984	27	2	HET	2011	HIV-1	3	3	2	3	2	older	older	older	older	older	older	older	older	older	older
3128	1986	24	2	HET	2010	HIV-1	3	3	3	1	0	older	older	older	older	older	older	older	older	older	older
2557	1979	31	2	HET	2010	HIV-1	2	3	2	4	3	older	older	older	older	older	older	older	older	older	older
1307	1960	48	2	HET	2008	HIV-1	3	3	1	1	3	older	older	older	older	older	older	older	older	older	older
1379	1950	58	2	HET	2008	HIV-1	3	3	0	1	0	RECENT	older	older	older	older	older	older	older	older	older
1288	1978	30	2	HET	2008	HIV-1	3	3	2	4	3	older	older	older	older	older	older	older	older	older	older
3169	1978	32	2	HET	2010	HIV-1	3	3	3	3	2	older	older	older	older	older	older	older	older	older	older
2517	1983	27	2	HET	2010	HIV-1	3	3	3	3	2	older	older	older	older	older	older	older	older	older	older
3607	1973	38	2	HET	2011	HIV-1	3	3	2	3	2	older	older	older	older	older	older	older	older	older	older
4387	1960	52	2	HET	2012	HIV-1	2	3	2	2	1	older	older	older	older	older	older	older	older	older	older
4894	1968	45	2	HET	2013	HIV-1	3	3	3	4	4	older	older	older	older	older	older	older	older	older	older
1097	1974	34	2	HET	2008	HIV-1	3	3	3	3	3	older	older	older	older	older	older	older	older	older	older
2510	1974	36	2	HET	2010	HIV-1	2	3	3	3	3	older	older	older	older	older	older	older	older	older	older
1231	1952	56	2	HET	2008	HIV-1	3	3	2	3	3	older	older	older	older	older	older	older	older	older	older
4456	1965	47	2	HET	2012	HIV-1	3	3	2	2	2	older	older	older	older	older	older	older	older	older	older
1197	1985	23	2	HET	2008	HIV-1	3	3	2	2	3	older	older	older	older	older	older	older	older	older	older
2572	1958	52	2	HET	2010	HIV-1	3	3	2	3	3	older	older	older	older	older	older	older	older	older	older
4988	1990	23	2	HET	2013	HIV-1	2	3	2	3	2	older	older	older	older	older	older	older	older	older	older
4167	1980	32	2	HET	2012	HIV-1	3	3	2	4	3	older	older	older	older	older	older	older	older	older	older
2278	1982	27	2	HET	2009	HIV-1	3	3	3	3	3	older	older	older	older	older	older	older	older	older	older
3634	1969	42	2	HET	2011	HIV-1	0	0	0	0	0	RECENT	RECENT	RECENT	RECENT	RECENT	RECENT	RECENT	RECENT	RECENT	RECENT
2353	1976	33	2	HET	2009	HIV-1	3	3	2	4	3	older	older	older	older	older	older	older	older	older	older
2184	1970	39	2	HET	2009	HIV-1	3	3	2	4	3	older	older	older	older	older	older	older	older	older	older
4390	1967	45	2	HET	2012	HIV-1	3	3	3	1	2	older	older	older	older	older	older	older	older	older	older
1771	1974	34	2	HET	2008	HIV-1	3	3	2	3	3	older	older	older	older	older	older	older	older	older	older
2200	1951	58	2	HET	2009	HIV-1	3	3	1	0.5	0.5	older	older	older	older	older	older	older	older	older	older
3790	1979	32	2	HET	2011	HIV-1	3	3	3	4	3	older	older	older	older	older	older	older	older	older	older
3782	1965	46	2	HET	2011	HIV-1	3	3	3	3	3	older	older	older	older	older	older	older	older	older	older
1033	1978	30	2	HET	2008	HIV-1	3	3	2	3	2	older	older	older	older	older	older	older	older	older	older
2259	1977	32	2	HET	2009	HIV-2	0	0.5	2	2	2
1040	1973	35	2	HET	2008	HIV-2	0	0	3	3	0.5
1938	1978	31	2	HET	2009	HIV-1	3	3	2	3	3	older	older	older	older	older	older	older	older	older	older
2775	1973	37	2	HET	2010	HIV-1	3	3	3	3	3	older	older	older	older	older	older	older	older	older	older
3402	1945	66	2	HET	2011	HIV-1	0	2	0	0.5	0	RECENT	RECENT	RECENT	RECENT	RECENT	RECENT	RECENT	RECENT	RECENT	RECENT
2432	1979	30	2	HET	2009	HIV-1	3	3	3	4	4	older	older	older	older	older	older	older	older	older	older
3492	1991	20	2	HET	2011	HIV-1	0	0	0	0.5	0	RECENT	RECENT	RECENT	RECENT	RECENT	RECENT	RECENT	RECENT	RECENT	RECENT
2783	1945	65	2	HET	2010	HIV-1	3	3	2	3	1	older	older	older	older	older	older	older	older	older	older
2282	1975	34	2	HET	2009	HIV-1	3	3	2	3	2	older	older	older	older	older	older	older	older	older	older
2281	1958	51	2	HET	2009	HIV-1	3	3	2	3	3	older	older	older	older	older	older	older	older	older	older
3765	1978	33	2	HET	2011	HIV-1	3	3	3	4	3	older	older	older	older	older	older	older	older	older	older
4863	1975	38	2	HET	2013	HIV-1	2	3	2	3	3	older	older	older	older	older	older	older	older	older	older
3736	1959	52	2	HET	2011	HIV-1	3	3	2	4	3	older	older	older	older	older	older	older	older	older	older
2646	1964	46	2	HET	2010	HIV-1	3	3	2	2	2	older	older	older	older	older	older	older	older	older	older
4503	1983	29	2	HET	2012	HIV-1	2	3	3	4	3	older	older	older	older	older	older	older	older	older	older
4507	1969	43	2	HET	2012	HIV-1	0	0	0	0	0	RECENT	RECENT	RECENT	RECENT	RECENT	RECENT	RECENT	RECENT	RECENT	RECENT
4629	1984	29	2	HET	2013	HIV-1	2	2	2	3	3	older	older	older	older	older	older	older	older	older	older
4414	1963	49	2	HET	2012	HIV-1	2	3	3	0	2	older	older	older	older	older	older	older	older	older	older
2439	1947	62	2	HET	2009	HIV-1	3	3	2	4	3	older	older	older	older	older	older	older	older	older	older
4968	1975	38	2	HET	2013	HIV-2	0	0	3	3	2
3441	1982	29	2	HET	2011	HIV-2	0	0	0	0	0
5087	1985	28	2	HET	2013	HIV-1	3	3	3	2	2	older	older	older	older	older	older	older	older	older	older
2699	1974	36	2	HET	2010	HIV-1	2	3	2	4	3	older	older	older	older	older	older	older	older	older	older
1568	1982	26	2	HET	2008	HIV-1	3	3	2	3	3	older	older	older	older	older	older	older	older	older	older
4753	1988	25	2	HET	2013	HIV-1	2	3	0.5	2	2	RECENT	older	older	older	older	older	older	older	older	older
3703	1985	26	2	HET	2011	HIV-1	2	3	2	4	3	older	older	older	older	older	older	older	older	older	older
1871	1979	30	2	HET	2009	HIV-1	3	3	2	3	2	older	older	older	older	older	older	older	older	older	older
4339	1965	47	2	HET	2012	HIV-1	3	3	2	2	2	older	older	older	older	older	older	older	older	older	older
2645	1978	32	2	HET	2010	HIV-1	3	3	2	3	3	older	older	older	older	older	older	older	older	older	older
3998	1987	25	2	HET	2012	HIV-1	2	3	2	3	3	older	older	older	older	older	older	older	older	older	older
2533	1964	46	2	HET	2010	HIV-1	2	3	3	3	3	older	older	older	older	older	older	older	older	older	older
1185	1974	34	2	HET	2008	HIV-1	0.5	3	0	0	0	RECENT	RECENT	RECENT	RECENT	RECENT	RECENT	RECENT	RECENT	RECENT	RECENT
2325	1972	37	1	HET	2009	HIV-1	3	3	2	2	2	older	older	older	older	older	older	older	older	older	older
4449	1988	24	2	HET	2012	HIV-1	3	3	2	4	2	older	older	older	older	older	older	older	older	older	older
1009	1976	32	2	HET	2008	HIV-1	3	3	2	3	3	older	older	older	older	older	older	older	older	older	older
1811	1986	23	2	HET	2009	HIV-1	3	3	2	0	1	older	older	older	older	older	older	older	older	older	older
2720	1981	29	2	HET	2010	HIV-1	3	3	2	3	2	older	older	older	older	older	older	older	older	older	older
1007	1980	28	2	HET	2008	HIV-1	3	3	3	3	1	older	older	older	older	older	older	older	older	older	older
4609	1980	33	2	HET	2013	HIV-1	3	3	2	4	3	older	older	older	older	older	older	older	older	older	older
3675	1965	46	2	HET	2011	HIV-1	3	3	3	1	1	older	older	older	older	older	older	older	older	older	older
3621	1956	55	2	HET	2011	HIV-1	3	3	2	3	2	older	older	older	older	older	older	older	older	older	older
1826	1984	25	2	HET	2009	HIV-1	3	3	2	2	0	older	older	older	older	older	older	older	older	older	older
4772	1959	54	2	HET	2013	HIV-1	3	3	2	1	0	older	older	older	older	older	older	older	older	older	older
1540	1968	40	2	HET	2008	HIV-1	3	3	2	2	2	older	older	older	older	older	older	older	older	older	older
2979	1953	57	2	HET	2010	HIV-1	0	0	0	0	0	RECENT	RECENT	RECENT	RECENT	RECENT	RECENT	RECENT	RECENT	RECENT	RECENT
3432	1964	47	2	HET	2011	HIV-1	3	3	2	3	2	older	older	older	older	older	older	older	older	older	older
3503	1973	38	2	HET	2011	HIV-1	3	3	2	1	3	older	older	older	older	older	older	older	older	older	older
1094	1964	44	2	HET	2008	HIV-1	0	0	0	0	0	RECENT	RECENT	RECENT	RECENT	RECENT	RECENT	RECENT	RECENT	RECENT	RECENT
1130	1985	23	2	HET	2008	HIV-1	3	3	0	3	3	RECENT	older	older	older	RECENT	RECENT	RECENT	RECENT	RECENT	RECENT
5120	1962	51	2	HET	2013	HIV-1	3	3	3	3	4	older	older	older	older	older	older	older	older	older	older
4694	1985	28	2	HET	2013	HIV-1	3	3	3	4	4	older	older	older	older	older	older	older	older	older	older
4871	1958	55	2	HET	2013	HIV-1	3	3	3	2	2	older	older	older	older	older	older	older	older	older	older
1128	1969	39	2	HET	2008	HIV-1	3	3	2	3	3	older	older	older	older	older	older	older	older	older	older
3231	1958	53	2	HET	2011	HIV-1	3	3	0.5	3	2	RECENT	older	older	older	older	older	older	older	older	older
5111	1974	39	2	HET	2013	HIV-1	3	3	3	3	2	older	older	older	older	older	older	older	older	older	older
3088	1971	39	2	HET	2010	HIV-1	3	4	2	0	0.5	older	older	older	older	older	older	older	older	older	older
1946	1973	36	2	HET	2009	HIV-1	3	3	2	3	3	older	older	older	older	older	older	older	older	older	older
4467	1958	54	2	HET	2012	HIV-1	3	3	3	3	3	older	older	older	older	older	older	older	older	older	older
3163	1964	46	2	HET	2010	HIV-1	3	3	2	3	3	older	older	older	older	older	older	older	older	older	older
1965	1972	37	2	HET	2009	HIV-1	3	3	2	2	3	older	older	older	older	older	older	older	older	older	older
5097	1959	54	2	HET	2013	HIV-1	3	3	3	2	2	older	older	older	older	older	older	older	older	older	older
1828	1968	41	2	HET	2009	HIV-1	3	3	3	4	3	older	older	older	older	older	older	older	older	older	older
1827	1978	31	2	HET	2009	HIV-1	3	3	2	3	3	older	older	older	older	older	older	older	older	older	older
4555	1988	24	2	HET	2012	HIV-1	3	3	2	1	0.5	older	older	older	older	older	older	older	older	older	older
1975	1970	39	2	HET	2009	HIV-1	3	3	3	3	3	older	older	older	older	older	older	older	older	older	older
4808	1969	44	2	HET	2013	HIV-1	3	3	3	4	3	older	older	older	older	older	older	older	older	older	older
3920	1950	62	2	HET	2012	HIV-1	3	3	2	2	3	older	older	older	older	older	older	older	older	older	older
4665	1964	49	2	HET	2013	HIV-1	3	3	3	3	3	older	older	older	older	older	older	older	older	older	older
3839	1959	53	2	HET	2012	HIV-1	3	3	2	1	0	older	older	older	older	older	older	older	older	older	older
3960	1962	50	2	HET	2012	HIV-1	3	3	2	3	3	older	older	older	older	older	older	older	older	older	older
1809	1954	55	2	HET	2009	HIV-1	3	3	2	3	3	older	older	older	older	older	older	older	older	older	older
3108	1965	45	2	HET	2010	HIV-1	3	3	2	3	2	older	older	older	older	older	older	older	older	older	older
1173	1977	31	2	HET	2008	HIV-1	3	3	3	4	3	older	older	older	older	older	older	older	older	older	older
1310	1967	41	2	HET	2008	HIV-1	3	3	2	3	3	older	older	older	older	older	older	older	older	older	older
1950	1957	52	2	HET	2009	HIV-1	3	3	2	3	2	older	older	older	older	older	older	older	older	older	older
2060	1978	31	2	HET	2009	HIV-1	3	3	3	3	3	older	older	older	older	older	older	older	older	older	older
2087	1991	18	2	HET	2009	HIV-1	0	0	0	0	0	RECENT	RECENT	RECENT	RECENT	RECENT	RECENT	RECENT	RECENT	RECENT	RECENT
5064	1970	43	2	HET	2013	HIV-1	3	3	2	2	0	older	older	older	older	older	older	older	older	older	older
3037	1971	39	2	HET	2010	HIV-1	3	3	3	2	2	older	older	older	older	older	older	older	older	older	older
2698	1962	48	2	HET	2010	HIV-1	3	4	2	4	3	older	older	older	older	older	older	older	older	older	older
4600	1984	29	2	HET	2013	HIV-1	3	3	2	4	3	older	older	older	older	older	older	older	older	older	older
1437	1963	45	2	HET	2008	HIV-1	3	4	3	4	4	older	older	older	older	older	older	older	older	older	older
1961	1947	62	2	HET	2009	HIV-1	3	3	2	2	2	older	older	older	older	older	older	older	older	older	older
1902	1989	20	2	HET	2009	HIV-1	0	0	0	0	0	RECENT	RECENT	RECENT	RECENT	RECENT	RECENT	RECENT	RECENT	RECENT	RECENT
1982	1983	26	2	HET	2009	HIV-1	3	3	3	1	0	older	older	older	older	older	older	older	older	older	older
5056	1986	27	2	HET	2013	HIV-1	3	4	4	4	2	older	older	older	older	older	older	older	older	older	older
3184	1978	32	2	HET	2010	HIV-2	0	0	2	1	0
3775	1957	54	2	HET	2011	HIV-1	3	2	2	3	3	older	older	older	older	older	older	older	older	older	older
4783	1980	33	2	HET	2013	HIV-1	2	3	3	4	4	older	older	older	older	older	older	older	older	older	older
4551	1979	33	2	HET	2012	HIV-1	3	3	0	3	3	RECENT	older	older	older	RECENT	RECENT	RECENT	RECENT	RECENT	RECENT
1337	1982	26	2	HET	2008	HIV-1	2	3	2	2	1	older	older	older	older	older	older	older	older	older	older
2904	1981	29	2	HET	2010	HIV-1	3	3	2	4	3	older	older	older	older	older	older	older	older	older	older
3923	1982	30	2	HET	2012	HIV-1	3	4	2	4	2	older	older	older	older	older	older	older	older	older	older
4681	1963	50	2	HET	2013	HIV-1	3	3	3	3	3	older	older	older	older	older	older	older	older	older	older
4674	1972	41	2	HET	2013	HIV-1	3	3	3	3	3	older	older	older	older	older	older	older	older	older	older
3053	1976	34	2	HET	2010	HIV-1	3	3	2	3	3	older	older	older	older	older	older	older	older	older	older
911	1983	25	2	HET	2008	HIV-1	3	3	3	3	3	older	older	older	older	older	older	older	older	older	older
1329	1984	24	2	HET	2008	HIV-1	2	3	2	3	3	older	older	older	older	older	older	older	older	older	older
2821	1975	35	2	HET	2010	HIV-1	3	4	2	3	2	older	older	older	older	older	older	older	older	older	older
1594	1990	18	2	HET	2008	HIV-1	2	3	2	4	2	older	older	older	older	older	older	older	older	older	older
5136	1976	37	2	HET	2013	HIV-1	3	3	2	4	3	older	older	older	older	older	older	older	older	older	older
4714	1973	40	2	HET	2013	HIV-1	3	3	2	3	2	older	older	older	older	older	older	older	older	older	older
5199	1980	33	2	HET	2013	HIV-1	3	3	3	3	3	older	older	older	older	older	older	older	older	older	older
1997	1985	24	2	HET	2009	HIV-1	3	3	3	4	3	older	older	older	older	older	older	older	older	older	older
1245	1974	34	2	HET	2008	HIV-1	3	3	3	4	2	older	older	older	older	older	older	older	older	older	older
3973	1973	39	2	HET	2012	HIV-1	3	4	3	2	2	older	older	older	older	older	older	older	older	older	older
3893	1973	39	2	HET	2012	HIV-1	2	3	3	2	3	older	older	older	older	older	older	older	older	older	older
5124	1958	55	2	HET	2013	HIV-1	3	3	2	3	3	older	older	older	older	older	older	older	older	older	older
4657	1989	24	2	HET	2013	HIV-1	3	3	3	0	3	older	older	older	older	older	older	older	older	older	older
2215	1949	60	2	HET	2009	HIV-1	0	0	0	0	0	RECENT	RECENT	RECENT	RECENT	RECENT	RECENT	RECENT	RECENT	RECENT	RECENT
2873	1986	24	2	HET	2010	HIV-1	3	3	2	3	2	older	older	older	older	older	older	older	older	older	older
5059	1987	26	2	HET	2013	HIV-1	3	3	3	3	3	older	older	older	older	older	older	older	older	older	older
5006	1970	43	2	HET	2013	HIV-1	3	4	4	3	4	older	older	older	older	older	older	older	older	older	older
3979	1973	39	2	HET	2012	HIV-1	3	4	2	4	2	older	older	older	older	older	older	older	older	older	older
2647	1975	35	2	HET	2010	HIV-1	2	3	3	3	3	older	older	older	older	older	older	older	older	older	older
4197	1982	30	2	HET	2012	HIV-1	2	3	2	3	3	older	older	older	older	older	older	older	older	older	older
3698	1973	38	2	HET	2011	HIV-1	3	4	2	4	3	older	older	older	older	older	older	older	older	older	older
2492	1980	29	2	HET	2009	HIV-1	0	0	0	0	0	RECENT	RECENT	RECENT	RECENT	RECENT	RECENT	RECENT	RECENT	RECENT	RECENT
4366	1977	35	2	HET	2012	HIV-1	3	3	3	3	3	older	older	older	older	older	older	older	older	older	older
1679	1951	57	2	HET	2008	HIV-1	3	3	3	4	3	older	older	older	older	older	older	older	older	older	older
2230	1974	35	1	HET	2009	HIV-1	3	3	0	3	2	RECENT	older	older	older	RECENT	RECENT	RECENT	RECENT	RECENT	RECENT
4281	1935	77	2	HET	2012	HIV-1	4	4	4	4	4	older	older	older	older	older	older	older	older	older	older
2133	1938	71	2	HET	2009	HIV-1	3	3	2	3	2	older	older	older	older	older	older	older	older	older	older
1675	1964	44	2	HET	2008	HIV-1	3	3	1	1	1	older	older	older	older	older	older	older	older	older	older
2860	1979	31	2	HET	2010	HIV-1	2	3	2	1	3	older	older	older	older	older	older	older	older	older	older
2125	1975	34	2	HET	2009	HIV-1	2	3	3	1	0.5	older	older	older	older	older	older	older	older	older	older
1644	1976	32	2	HET	2008	HIV-1	2	3	3	3	3	older	older	older	older	older	older	older	older	older	older
3198	1969	41	2	HET	2010	HIV-1	4	4	3	4	3	older	older	older	older	older	older	older	older	older	older
3119	1964	46	2	HET	2010	HIV-1	2	3	2	3	3	older	older	older	older	older	older	older	older	older	older
2203	1959	50	2	HET	2009	HIV-1	3	3	2	4	4	older	older	older	older	older	older	older	older	older	older
3217	1969	42	2	HET	2011	HIV-1	4	4	3	2	2	older	older	older	older	older	older	older	older	older	older
4363	1988	24	2	HET	2012	HIV-1	3	3	3	4	3	older	older	older	older	older	older	older	older	older	older
2057	1966	43	2	HET	2009	HIV-1	2	3	2	3	3	older	older	older	older	older	older	older	older	older	older
4386	1979	33	2	HET	2012	HIV-1	3	3	3	3	2	older	older	older	older	older	older	older	older	older	older
4395	1970	42	2	HET	2012	HIV-1	3	3	0	2	2	RECENT	older	older	older	RECENT	RECENT	RECENT	RECENT	RECENT	RECENT
1665	1971	37	2	HET	2008	HIV-1	3	3	2	3	3	older	older	older	older	older	older	older	older	older	older
1739	1966	42	2	HET	2008	HIV-1	3	3	2	4	3	older	older	older	older	older	older	older	older	older	older
2218	1977	32	2	HET	2009	HIV-1	3	3	2	3	3	older	older	older	older	older	older	older	older	older	older
1928	1974	35	2	HET	2009	HIV-1	0.5	3	0	3	1	RECENT	RECENT	RECENT	RECENT	RECENT	RECENT	RECENT	RECENT	RECENT	RECENT
2007	1955	54	2	HET	2009	HIV-1	2	3	2	3	3	older	older	older	older	older	older	older	older	older	older
3153	1984	26	2	HET	2010	HIV-1	3	4	2	4	2	older	older	older	older	older	older	older	older	older	older
4488	1979	33	2	HET	2012	HIV-1	3	3	2	3	3	older	older	older	older	older	older	older	older	older	older
3146	1988	22	2	HET	2010	HIV-1	3	4	3	4	3	older	older	older	older	older	older	older	older	older	older
4455	1964	48	2	HET	2012	HIV-1	3	4	3	4	4	older	older	older	older	older	older	older	older	older	older
4165	1960	52	2	HET	2012	HIV-1	3	4	3	4	3	older	older	older	older	older	older	older	older	older	older
2251	1949	60	2	HET	2009	HIV-1	3	3	2	4	3	older	older	older	older	older	older	older	older	older	older
5047	1974	39	2	HET	2013	HIV-1	2	3	2	1	1	older	older	older	older	older	older	older	older	older	older
3472	1977	34	2	HET	2011	HIV-1	3	3	3	3	3	older	older	older	older	older	older	older	older	older	older
1430	1977	31	2	HET	2008	HIV-1	3	3	3	3	3	older	older	older	older	older	older	older	older	older	older
1545	1975	33	2	HET	2008	HIV-1	3	3	2	3	3	older	older	older	older	older	older	older	older	older	older
3157	1974	36	2	HET	2010	HIV-1	3	4	2	4	3	older	older	older	older	older	older	older	older	older	older
3211	1953	58	2	HET	2011	HIV-1	3	3	3	2	1	older	older	older	older	older	older	older	older	older	older
2365	1984	25	2	HET	2009	HIV-1	3	4	3	4	4	older	older	older	older	older	older	older	older	older	older
931	1960	48	2	HET	2008	HIV-1	2	3	2	3	3	older	older	older	older	older	older	older	older	older	older
1024	1964	44	2	HET	2008	HIV-1	2	3	1	3	2	older	older	older	older	older	older	older	older	older	older
2212	1972	37	2	HET	2009	HIV-1	3	3	1	2	2	older	older	older	older	older	older	older	older	older	older
1865	1979	30	2	HET	2009	HIV-1	3	4	2	4	3	older	older	older	older	older	older	older	older	older	older
3208	1960	51	2	HET	2011	HIV-1	3	3	2	2	3	older	older	older	older	older	older	older	older	older	older
3467	1976	35	2	HET	2011	HIV-1	3	4	3	3	2	older	older	older	older	older	older	older	older	older	older
4166	1980	32	2	HET	2012	HIV-1	3	4	3	4	3	older	older	older	older	older	older	older	older	older	older
1882	1983	26	2	HET	2009	HIV-1	3	4	4	2	3	older	older	older	older	older	older	older	older	older	older
3302	1957	54	2	HET	2011	HIV-1	3	3	2	2	2	older	older	older	older	older	older	older	older	older	older
2520	1977	33	2	HET	2010	HIV-1	3	3	1	3	2	older	older	older	older	older	older	older	older	older	older
2726	1963	47	2	HET	2010	HIV-1	3	3	2	3	3	older	older	older	older	older	older	older	older	older	older
2513	1972	38	2	HET	2010	HIV-1	3	3	3	4	3	older	older	older	older	older	older	older	older	older	older
2004	1978	31	2	HET	2009	HIV-1	3	3	3	4	3	older	older	older	older	older	older	older	older	older	older
2946	1985	25	2	HET	2010	HIV-1	1	3	2	2	2	older	older	older	older	older	older	older	older	older	older
2960	1959	51	2	HET	2010	HIV-1	3	4	3	4	3	older	older	older	older	older	older	older	older	older	older
4573	1973	40	2	HET	2013	HIV-1	1	3	2	3	3	older	older	older	older	older	older	older	older	older	older
4005	1931	81	2	HET	2012	HIV-1	3	3	3	3	3	older	older	older	older	older	older	older	older	older	older
2248	1968	41	2	HET	2009	HIV-1	3	3	3	4	3	older	older	older	older	older	older	older	older	older	older
3149	1967	43	2	HET	2010	HIV-1	3	3	3	3	3	older	older	older	older	older	older	older	older	older	older
4487	1972	40	2	HET	2012	HIV-1	3	4	2	3	1	older	older	older	older	older	older	older	older	older	older
2935	1983	27	2	HET	2010	HIV-1	3	3	3	3	3	older	older	older	older	older	older	older	older	older	older
2980	1967	43	2	HET	2010	HIV-1	3	4	3	1	1	older	older	older	older	older	older	older	older	older	older
1451	1963	45	2	HET	2008	HIV-1	3	4	2	2	3	older	older	older	older	older	older	older	older	older	older
1966	1981	28	2	HET	2009	HIV-1	3	4	2	3	3	older	older	older	older	older	older	older	older	older	older
2328	1979	30	2	HET	2009	HIV-1	3	3	3	4	2	older	older	older	older	older	older	older	older	older	older
2825	1956	54	2	HET	2010	HIV-1	3	3	3	3	3	older	older	older	older	older	older	older	older	older	older
4498	1979	33	2	HET	2012	HIV-1	3	3	3	2	3	older	older	older	older	older	older	older	older	older	older
4510	1983	29	2	HET	2012	HIV-1	3	3	2	3	2	older	older	older	older	older	older	older	older	older	older
3303	1982	29	2	HET	2011	HIV-1	3	3	2	3	3	older	older	older	older	older	older	older	older	older	older
4195	1959	53	2	HET	2012	HIV-1	3	3	2	4	3	older	older	older	older	older	older	older	older	older	older
3727	1960	51	2	HET	2011	HIV-1	1	3	3	3	1	older	older	older	older	older	older	older	older	older	older
2449	1979	30	2	HET	2009	HIV-1	1	3	2	3	2	older	older	older	older	older	older	older	older	older	older
2934	1943	67	2	HET	2010	HIV-1	2	3	2	3	3	older	older	older	older	older	older	older	older	older	older
2046	1973	36	2	HET	2009	HIV-1	2	3	2	3	2	older	older	older	older	older	older	older	older	older	older
4313	1970	42	2	HET	2012	HIV-1	2	3	2	3	3	older	older	older	older	older	older	older	older	older	older
1601	1988	20	2	HET	2008	HIV-1	3	3	1	3	3	older	older	older	older	older	older	older	older	older	older
2268	1979	30	2	HET	2009	HIV-1	3	3	2	3	3	older	older	older	older	older	older	older	older	older	older
1599	1981	27	2	HET	2008	HIV-1	3	3	3	3	3	older	older	older	older	older	older	older	older	older	older
2366	1973	36	2	HET	2009	HIV-1	1	3	2	0	0	older	older	older	older	older	older	older	older	older	older
2380	1973	36	2	HET	2009	HIV-1	1	3	0	3	2	RECENT	RECENT	RECENT	RECENT	RECENT	RECENT	RECENT	RECENT	RECENT	RECENT
2952	1971	39	2	HET	2010	HIV-1	3	4	3	4	4	older	older	older	older	older	older	older	older	older	older
1584	1982	26	2	HET	2008	HIV-1	2	3	2	3	0	older	older	older	older	older	older	older	older	older	older
2137	1956	53	2	HET	2009	HIV-1	2	3	2	2	2	older	older	older	older	older	older	older	older	older	older
2232	1974	35	2	HET	2009	HIV-1	3	3	2	2	2	older	older	older	older	older	older	older	older	older	older
4382	1990	22	2	HET	2012	HIV-1	3	3	3	3	3	older	older	older	older	older	older	older	older	older	older
2095	1954	55	2	HET	2009	HIV-1	3	3	2	2	3	older	older	older	older	older	older	older	older	older	older
2103	1973	36	2	HET	2009	HIV-1	3	3	3	3	3	older	older	older	older	older	older	older	older	older	older
4527	1992	20	2	HET	2012	HIV-1	3	4	3	4	3	older	older	older	older	older	older	older	older	older	older
4067	1979	33	2	HET	2012	HIV-1	3	3	0	3	3	RECENT	older	older	older	RECENT	RECENT	RECENT	RECENT	RECENT	RECENT
2930	1984	26	2	HET	2010	HIV-1	2	3	2	3	3	older	older	older	older	older	older	older	older	older	older
2220	1987	22	2	HET	2009	HIV-1	3	3	3	3	3	older	older	older	older	older	older	older	older	older	older
4594	1980	33	2	HET	2013	HIV-1	2	3	1	2	2	older	older	older	older	older	older	older	older	older	older
2966	1975	35	2	HET	2010	HIV-1	2	2	2	3	3	older	older	older	older	older	older	older	older	older	older
1990	1963	46	2	HET	2009	HIV-1	2	2	2	3	2	older	older	older	older	older	older	older	older	older	older
2943	1980	30	2	HET	2010	HIV-1	2	2	2	2	3	older	older	older	older	older	older	older	older	older	older
1526	1968	40	2	HET	2008	HIV-1	2	3	2	3	2	older	older	older	older	older	older	older	older	older	older
3221	1982	29	2	HET	2011	HIV-1	2	2	2	3	3	older	older	older	older	older	older	older	older	older	older
2915	1981	29	2	HET	2010	HIV-1	2	3	3	4	3	older	older	older	older	older	older	older	older	older	older
2143	1973	36	2	HET	2009	HIV-1	2	3	2	4	3	older	older	older	older	older	older	older	older	older	older
2953	1979	31	2	HET	2010	HIV-1	4	4	2	4	3	older	older	older	older	older	older	older	older	older	older
4112	1958	54	2	HET	2012	HIV-1	4	4	3	4	4	older	older	older	older	older	older	older	older	older	older
1930	1990	19	2	HET	2009	HIV-1	2	3	0.5	3	2	RECENT	older	older	older	older	older	older	older	older	older
1397	1980	28	2	HET	2008	HIV-1	2	3	2	3	2	older	older	older	older	older	older	older	older	older	older
4689	1952	61	2	HET	2013	HIV-1	3	2	2	3	3	older	older	older	older	older	older	older	older	older	older
1187	1964	44	2	HET	2008	HIV-1	2	3	2	2	3	older	older	older	older	older	older	older	older	older	older
3721	1958	53	2	HET	2011	HIV-1	3	2	2	3	2	older	older	older	older	older	older	older	older	older	older
1646	1982	26	2	HET	2008	HIV-1	2	2	3	4	3	older	older	older	older	older	older	older	older	older	older
3487	1970	41	2	HET	2011	HIV-1	2	2	2	3	2	older	older	older	older	older	older	older	older	older	older
3502	1984	27	2	HET	2011	HIV-1	0	3	0	1	0	RECENT	RECENT	RECENT	RECENT	RECENT	RECENT	RECENT	RECENT	RECENT	RECENT
3272	1964	47	2	HET	2011	HIV-1	0	3	0	3	1	RECENT	RECENT	RECENT	RECENT	RECENT	RECENT	RECENT	RECENT	RECENT	RECENT
3245	1986	25	2	HET	2011	HIV-1	0	3	2	3	1	older	older	older	older	older	older	older	older	older	older
3174	1986	24	2	HET	2010	HIV-1	2	2	1	4	3	older	older	older	older	older	older	older	older	RECENT	RECENT
3306	1956	55	2	HET	2011	HIV-1	0	3	0	2	1	RECENT	RECENT	RECENT	RECENT	RECENT	RECENT	RECENT	RECENT	RECENT	RECENT
939	1974	34	2	HET	2008	HIV-1	2	3	2	3	2	older	older	older	older	older	older	older	older	older	older
5100	1983	30	2	HET	2013	HIV-1	4	4	3	4	3	older	older	older	older	older	older	older	older	older	older
1884	1977	32	2	HET	2009	HIV-1	2	3	3	4	4	older	older	older	older	older	older	older	older	older	older
4860	1976	37	2	HET	2013	HIV-1	3	4	4	4	4	older	older	older	older	older	older	older	older	older	older
2286	1980	29	2	HET	2009	HIV-1	2	3	2	3	3	older	older	older	older	older	older	older	older	older	older
2228	1967	42	2	HET	2009	HIV-1	2	3	2	2	0	older	older	older	older	older	older	older	older	older	older
1315	1970	38	2	HET	2008	HIV-1	2	3	2	3	3	older	older	older	older	older	older	older	older	older	older
3327	1964	47	2	HET	2011	HIV-1	2	3	2	3	3	older	older	older	older	older	older	older	older	older	older
1318	1972	36	2	HET	2008	HIV-1	2	3	0	3	2	RECENT	older	older	older	RECENT	RECENT	RECENT	RECENT	RECENT	RECENT
3294	1988	23	2	HET	2011	HIV-1	2	3	3	2	2	older	older	older	older	older	older	older	older	older	older
3944	1965	47	2	HET	2012	HIV-1	3	4	3	4	4	older	older	older	older	older	older	older	older	older	older
2093	1985	24	2	HET	2009	HIV-1	2	3	2	2	2	older	older	older	older	older	older	older	older	older	older
2663	1988	22	2	HET	2010	HIV-1	4	4	3	4	4	older	older	older	older	older	older	older	older	older	older
1574	1964	44	2	HET	2008	HIV-1	3	3	3	4	3	older	older	older	older	older	older	older	older	older	older
4920	1982	31	2	HET	2013	HIV-1	3	4	3	4	3	older	older	older	older	older	older	older	older	older	older
2672	1969	41	2	HET	2010	HIV-1	3	3	2	3	2	older	older	older	older	older	older	older	older	older	older
3265	1978	33	2	HET	2011	HIV-1	2	3	2	3	3	older	older	older	older	older	older	older	older	older	older
2106	1977	32	2	HET	2009	HIV-1	2	3	3	3	3	older	older	older	older	older	older	older	older	older	older
1694	1977	31	2	HET	2008	HIV-1	2	3	2	3	3	older	older	older	older	older	older	older	older	older	older
3266	1988	23	2	HET	2011	HIV-1	2	3	1	0	0	older	older	RECENT	older	RECENT	RECENT	RECENT	older	older	older
2676	1978	32	2	HET	2010	HIV-1	3	3	3	3	3	older	older	older	older	older	older	older	older	older	older
1163	1981	27	2	HET	2008	HIV-1	2	3	2	3	3	older	older	older	older	older	older	older	older	older	older
1794	1975	34	2	HET	2009	HIV-1	3	4	3	4	3	older	older	older	older	older	older	older	older	older	older
4640	1980	33	2	HET	2013	HIV-1	3	4	3	4	3	older	older	older	older	older	older	older	older	older	older
3579	1973	38	2	HET	2011	HIV-1	2	3	2	3	3	older	older	older	older	older	older	older	older	older	older
1823	1964	45	2	HET	2009	HIV-1	2	4	1	1	0	older	older	older	older	older	older	older	older	older	older
1500	1942	66	2	HET	2008	HIV-1	2	3	2	2	2	older	older	older	older	older	older	older	older	older	older
2451	1968	41	2	HET	2009	HIV-1	3	4	2	4	3	older	older	older	older	older	older	older	older	older	older
1717	1969	39	2	HET	2008	HIV-1	0.5	2	0	3	1	RECENT	RECENT	RECENT	RECENT	RECENT	RECENT	RECENT	RECENT	RECENT	RECENT
1832	1967	42	2	HET	2009	HIV-1	0	3	2	3	2	older	older	older	older	older	older	older	older	older	older
2591	1978	32	2	HET	2010	HIV-1	3	2	0	2	0	RECENT	older	older	older	RECENT	RECENT	RECENT	RECENT	RECENT	RECENT
1255	1987	21	2	HET	2008	HIV-1	0	3	0	2	1	RECENT	RECENT	RECENT	RECENT	RECENT	RECENT	RECENT	RECENT	RECENT	RECENT
2679	1980	30	2	HET	2010	HIV-1	2	4	1	4	3	older	older	older	older	older	older	older	older	older	older
4967	1965	48	2	HET	2013	HIV-1	2	4	0	0	0	RECENT	older	RECENT	older	RECENT	RECENT	RECENT	older	older	older
5025	1983	30	2	HET	2013	HIV-1	2	4	3	4	3	older	older	older	older	older	older	older	older	older	older
1200	1965	43	2	HET	2008	HIV-1	2	3	3	2	0	older	older	older	older	older	older	older	older	older	older
5159	1982	31	2	HET	2013	HIV-1	2	4	3	1	0	older	older	older	older	older	older	older	older	older	older
4473	1983	29	2	HET	2012	HIV-1	3	4	3	4	3	older	older	older	older	older	older	older	older	older	older
1132	1978	30	2	HET	2008	HIV-1	2	3	1	3	3	older	older	older	older	older	older	older	older	older	older
5073	1993	20	2	HET	2013	HIV-1	2	4	3	3	3	older	older	older	older	older	older	older	older	older	older
1740	1945	63	2	HET	2008	HIV-1	2	4	2	2	3	older	older	older	older	older	older	older	older	older	older
3298	1994	17	2	HET	2011	HIV-1	3	4	1	4	3	older	older	older	older	older	older	older	older	older	older
1118	1981	27	2	HET	2008	HIV-1	2	3	2	3	2	older	older	older	older	older	older	older	older	older	older
3878	1984	28	2	HET	2012	HIV-1	2	3	1	1	0	older	older	older	older	older	older	older	older	older	older
4052	1969	43	2	HET	2012	HIV-1	3	4	1	1	1	older	older	older	older	older	older	older	older	older	older
2375	1969	40	2	HET	2009	HIV-1	1	2	2	1	2	older	older	older	older	older	older	older	older	older	older
3912	1975	37	2	HET	2012	HIV-1	0.5	2	1	3	2	older	RECENT	RECENT	older	RECENT	RECENT	RECENT	older	RECENT	RECENT
4685	1979	34	2	HET	2013	HIV-1	3	4	3	4	4	older	older	older	older	older	older	older	older	older	older
4192	1970	42	2	HET	2012	HIV-1	3	4	3	4	3	older	older	older	older	older	older	older	older	older	older
1918	1976	33	2	HET	2009	HIV-1	2	2	3	2	1	older	older	older	older	older	older	older	older	older	older
1095	1975	33	2	HET	2008	HIV-1	2	3	2	3	3	older	older	older	older	older	older	older	older	older	older
1183	1969	39	2	HET	2008	HIV-1	2	3	3	2	2	older	older	older	older	older	older	older	older	older	older
4434	1965	47	2	HET	2012	HIV-1	2	2	3	2	2	older	older	older	older	older	older	older	older	older	older
1018	1974	34	2	HET	2008	HIV-1	2	2	2	3	3	older	older	older	older	older	older	older	older	older	older
4352	1973	39	2	HET	2012	HIV-1	3	4	2	4	3	older	older	older	older	older	older	older	older	older	older
1486	1985	23	2	HET	2008	HIV-1	0	3	0	3	3	RECENT	RECENT	RECENT	RECENT	RECENT	RECENT	RECENT	RECENT	RECENT	RECENT
3166	1962	48	2	HET	2010	HIV-1	0	3	0	2	0.5	RECENT	RECENT	RECENT	RECENT	RECENT	RECENT	RECENT	RECENT	RECENT	RECENT
1956	1972	37	2	HET	2009	HIV-1	0	3	2	2	0	older	older	older	older	older	older	older	older	older	older
3572	1985	26	2	HET	2011	HIV-1	2	3	0	2	2	RECENT	older	older	older	RECENT	RECENT	RECENT	RECENT	RECENT	RECENT
3565	1974	37	2	HET	2011	HIV-1	2	3	2	3	2	older	older	older	older	older	older	older	older	older	older
3725	1981	30	2	HET	2011	HIV-1	2	3	0	0.5	0.5	RECENT	older	RECENT	older	RECENT	RECENT	RECENT	older	older	older
1796	1979	30	2	HET	2009	HIV-1	1	2	0	2	2	RECENT	RECENT	RECENT	RECENT	RECENT	RECENT	RECENT	RECENT	RECENT	RECENT
2611	1972	38	2	HET	2010	HIV-1	2	3	2	2	2	older	older	older	older	older	older	older	older	older	older
2703	1980	30	2	HET	2010	HIV-1	2	3	3	3	3	older	older	older	older	older	older	older	older	older	older
4248	1979	33	2	HET	2012	HIV-1	3	4	3	4	4	older	older	older	older	older	older	older	older	older	older
2589	1982	28	1	HET	2010	HIV-1	1	3	0.5	2	0	RECENT	older	RECENT	older	RECENT	RECENT	RECENT	older	RECENT	RECENT
966	1965	43	1	HET	2008	HIV-1	1	3	0	3	2	RECENT	RECENT	RECENT	RECENT	RECENT	RECENT	RECENT	RECENT	RECENT	RECENT
2193	1985	24	1	HET	2009	HIV-1	2	3	3	2	2	older	older	older	older	older	older	older	older	older	older
2786	1954	56	1	HET	2010	HIV-1	2	3	2	2	0.5	older	older	older	older	older	older	older	older	older	older
3513	1953	58	1	HET	2011	HIV-1	3	3	2	3	3	older	older	older	older	older	older	older	older	older	older
3706	1979	32	1	HET	2011	HIV-1	3	4	3	4	4	older	older	older	older	older	older	older	older	older	older
3615	1962	49	1	HET	2011	HIV-1	3	4	0	3	4	RECENT	older	older	older	RECENT	RECENT	RECENT	RECENT	RECENT	older
3003	1969	41	1	HET	2010	HIV-1	1	3	0	1	0	RECENT	RECENT	RECENT	RECENT	RECENT	RECENT	RECENT	RECENT	RECENT	RECENT
2576	1968	42	1	HET	2010	HIV-1	3	4	3	4	2	older	older	older	older	older	older	older	older	older	older
4662	1976	37	1	HET	2013	HIV-1	1	3	0	3	2	RECENT	RECENT	RECENT	RECENT	RECENT	RECENT	RECENT	RECENT	RECENT	RECENT
3391	1976	35	1	HET	2011	HIV-1	3	3	3	3	2	older	older	older	older	older	older	older	older	older	older
3412	1986	25	2	HET	2011	HIV-1	2	3	3	4	2	older	older	older	older	older	older	older	older	older	older
1834	1978	31	2	HET	2009	HIV-1	2	3	2	3	2	older	older	older	older	older	older	older	older	older	older
1611	1955	53	2	HET	2008	HIV-1	3	3	3	3	3	older	older	older	older	older	older	older	older	older	older
3702	1967	44	2	HET	2011	HIV-1	4	4	3	1	3	older	older	older	older	older	older	older	older	older	older
3325	1965	46	2	HET	2011	HIV-1	2	3	2	2	3	older	older	older	older	older	older	older	older	older	older
4173	1959	53	1	HET	2012	HIV-1	3	4	3	4	3	older	older	older	older	older	older	older	older	older	older
4692	1972	41	1	HET	2013	HIV-1	2	3	3	3	3	older	older	older	older	older	older	older	older	older	older
2384	1984	25	1	HET	2009	HIV-1	1	3	1	3	2	older	older	older	older	older	older	older	older	RECENT	RECENT
2828	1956	54	1	HET	2010	HIV-1	3	3	2	0	0	older	older	older	older	older	older	older	older	older	older
4589	1970	43	1	HET	2013	HIV-1	2	3	2	3	3	older	older	older	older	older	older	older	older	older	older
3543	1955	56	1	HET	2011	HIV-1	3	2	0	0	0	RECENT	older	RECENT	older	RECENT	RECENT	RECENT	older	RECENT	RECENT
2947	1986	24	1	HET	2010	HIV-1	2	2	2	3	3	older	older	older	older	older	older	older	older	older	older
3577	1972	39	1	HET	2011	HIV-1	3	3	3	3	2	older	older	older	older	older	older	older	older	older	older
3629	1962	49	1	HET	2011	HIV-1	3	2	2	2	0	older	older	older	older	older	older	older	older	older	older
3917	1980	32	1	HET	2012	HIV-1	3	2	0	3	2	RECENT	older	older	older	RECENT	RECENT	RECENT	RECENT	RECENT	RECENT
3107	1938	72	1	HET	2010	HIV-1	0	3	1	3	2	older	RECENT	RECENT	older	older	older	RECENT	older	RECENT	RECENT
3205	1974	37	1	HET	2011	HIV-1	2	2	0	3	3	RECENT	RECENT	RECENT	RECENT	RECENT	RECENT	RECENT	RECENT	RECENT	RECENT
942	1972	36	1	HET	2008	HIV-1	2	2	0	3	2	RECENT	RECENT	RECENT	RECENT	RECENT	RECENT	RECENT	RECENT	RECENT	RECENT
1837	1964	45	1	HET	2009	HIV-1	0	0	0	0	0	RECENT	RECENT	RECENT	RECENT	RECENT	RECENT	RECENT	RECENT	RECENT	RECENT
4526	1982	30	1	HET	2012	HIV-1	0	0	0	0	0	RECENT	RECENT	RECENT	RECENT	RECENT	RECENT	RECENT	RECENT	RECENT	RECENT
1518	1924	84	1	HET	2008	HIV-1	3	3	2	2	1	older	older	older	older	older	older	older	older	older	older
3443	1964	47	1	HET	2011	HIV-1	0.5	3	2	3	2	older	older	older	older	older	older	older	older	older	older
4891	1944	69	1	HET	2013	HIV-1	0	2	2	3	2	older	RECENT	RECENT	older	RECENT	RECENT	RECENT	older	older	older
2782	1964	46	1	HET	2010	HIV-1	3	4	3	4	3	older	older	older	older	older	older	older	older	older	older
4368	1980	32	1	HET	2012	HIV-1	3	2	2	3	3	older	older	older	older	older	older	older	older	older	older
4727	1951	62	1	HET	2013	HIV-1	0	3	0	3	2	RECENT	RECENT	RECENT	RECENT	RECENT	RECENT	RECENT	RECENT	RECENT	RECENT
3699	1969	42	1	HET	2011	HIV-1	3	3	3	3	3	older	older	older	older	older	older	older	older	older	older
3950	1967	45	1	HET	2012	HIV-1	1	3	0	3	2	RECENT	RECENT	RECENT	RECENT	RECENT	RECENT	RECENT	RECENT	RECENT	RECENT
3726	1958	53	1	HET	2011	HIV-1	3	2	2	3	3	older	older	older	older	older	older	older	older	older	older
3416	1954	57	1	HET	2011	HIV-1	3	3	3	3	2	older	older	older	older	older	older	older	older	older	older
3334	1967	44	1	HET	2011	HIV-1	2	3	1	2	0	older	older	older	older	older	older	older	older	older	older
1384	1957	51	1	HET	2008	HIV-1	3	3	2	2	2	older	older	older	older	older	older	older	older	older	older
4817	1956	57	2	HET	2013	HIV-1	4	4	3	4	4	older	older	older	older	older	older	older	older	older	older
3374	1993	18	2	HET	2011	HIV-1	2	3	2	4	2	older	older	older	older	older	older	older	older	older	older
1039	1981	27	2	HET	2008	HIV-1	2	3	2	4	3	older	older	older	older	older	older	older	older	older	older
2382	1969	40	2	HET	2009	HIV-1	4	4	2	4	4	older	older	older	older	older	older	older	older	older	older
4205	1978	34	2	HET	2012	HIV-1	4	4	3	3	4	older	older	older	older	older	older	older	older	older	older
3085	1971	39	2	HET	2010	HIV-1	2	3	0.5	2	2	RECENT	older	older	older	older	older	older	older	older	older
3244	1987	24	2	HET	2011	HIV-1	2	3	2	3	3	older	older	older	older	older	older	older	older	older	older
1311	1974	34	2	HET	2008	HIV-1	2	3	2	3	3	older	older	older	older	older	older	older	older	older	older
4964	1986	27	2	HET	2013	HIV-1	1	3	1	2	2	older	older	older	older	older	older	older	older	RECENT	RECENT
1447	1958	50	2	HET	2008	HIV-1	2	3	2	3	3	older	older	older	older	older	older	older	older	older	older
4073	1978	34	2	HET	2012	HIV-1	2	3	2	3	3	older	older	older	older	older	older	older	older	older	older
3349	1970	41	2	HET	2011	HIV-1	2	3	2	3	2	older	older	older	older	older	older	older	older	older	older
1831	1987	22	2	HET	2009	HIV-1	2	3	3	4	3	older	older	older	older	older	older	older	older	older	older
1470	1983	25	2	HET	2008	HIV-1	2	3	2	4	3	older	older	older	older	older	older	older	older	older	older
1750	1969	39	2	HET	2008	HIV-1	2	3	2	3	2	older	older	older	older	older	older	older	older	older	older
1815	1958	51	2	HET	2009	HIV-1	2	3	2	2	2	older	older	older	older	older	older	older	older	older	older
997	1969	39	2	HET	2008	HIV-1	2	3	0	3	1	RECENT	older	older	older	RECENT	RECENT	RECENT	RECENT	RECENT	RECENT
4191	1988	24	2	HET	2012	HIV-1	2	3	3	3	3	older	older	older	older	older	older	older	older	older	older
1086	1946	62	1	HET	2008	HIV-1	4	4	3	2	3	older	older	older	older	older	older	older	older	older	older
2972	1954	56	2	HET	2010	HIV-1	2	3	2	3	3	older	older	older	older	older	older	older	older	older	older
3086	1971	39	2	HET	2010	HIV-1	2	3	2	2	2	older	older	older	older	older	older	older	older	older	older
4416	1986	26	2	HET	2012	HIV-1	3	3	2	3	2	older	older	older	older	older	older	older	older	older	older
2909	1990	20	2	HET	2010	HIV-1	2	3	2	4	4	older	older	older	older	older	older	older	older	older	older
2122	1973	36	2	HET	2009	HIV-1	2	3	2	3	2	older	older	older	older	older	older	older	older	older	older
1747	1962	46	2	HET	2008	HIV-1	2	3	2	1	0	older	older	older	older	older	older	older	older	older	older
2925	1978	32	2	HET	2010	HIV-1	2	3	2	3	3	older	older	older	older	older	older	older	older	older	older
2847	1974	36	2	HET	2010	HIV-1	2	3	2	4	3	older	older	older	older	older	older	older	older	older	older
1627	1980	28	2	HET	2008	HIV-1	2	3	3	4	4	older	older	older	older	older	older	older	older	older	older
3317	1981	30	2	HET	2011	HIV-1	2	3	3	4	4	older	older	older	older	older	older	older	older	older	older
1576	1980	28	2	HET	2008	HIV-1	3	3	3	3	3	older	older	older	older	older	older	older	older	older	older
3398	1971	40	2	HET	2011	HIV-1	2	3	3	4	4	older	older	older	older	older	older	older	older	older	older
2245	1982	27	2	HET	2009	HIV-1	4	4	3	4	4	older	older	older	older	older	older	older	older	older	older
1011	1968	40	2	HET	2008	HIV-1	2	3	2	3	3	older	older	older	older	older	older	older	older	older	older
4255	1972	40	2	HET	2012	HIV-1	3	3	0	3	2	RECENT	older	older	older	RECENT	RECENT	RECENT	RECENT	RECENT	RECENT
2168	1973	36	2	HET	2009	HIV-1	2	3	2	3	3	older	older	older	older	older	older	older	older	older	older
1656	1962	46	2	HET	2008	HIV-1	0	3	0	3	0	RECENT	RECENT	RECENT	RECENT	RECENT	RECENT	RECENT	RECENT	RECENT	RECENT
1854	1977	32	2	HET	2009	HIV-1	2	3	1	0	0	older	older	RECENT	older	RECENT	RECENT	RECENT	older	older	older
2295	1946	63	2	HET	2009	HIV-1	0	3	1	2	0	older	RECENT	RECENT	older	RECENT	RECENT	RECENT	older	RECENT	RECENT
2606	1982	28	2	HET	2010	HIV-1	0	3	0	2	0	RECENT	RECENT	RECENT	RECENT	RECENT	RECENT	RECENT	RECENT	RECENT	RECENT
4970	1981	32	2	HET	2013	HIV-1	0	3	0	3	2	RECENT	RECENT	RECENT	RECENT	RECENT	RECENT	RECENT	RECENT	RECENT	RECENT
3234	1974	37	2	HET	2011	HIV-1	2	3	2	2	0	older	older	older	older	older	older	older	older	older	older
3405	1964	47	2	HET	2011	HIV-1	2	3	2	3	2	older	older	older	older	older	older	older	older	older	older
1395	1971	37	2	HET	2008	HIV-1	2	3	2	3	3	older	older	older	older	older	older	older	older	older	older
4429	1987	25	2	HET	2012	HIV-1	3	3	3	3	3	older	older	older	older	older	older	older	older	older	older
5105	1952	61	2	HET	2013	HIV-1	2	3	2	3	2	older	older	older	older	older	older	older	older	older	older
2487	1968	41	2	HET	2009	HIV-1	2	3	2	3	0.5	older	older	older	older	older	older	older	older	older	older
3628	1972	39	2	HET	2011	HIV-1	2	3	2	2	3	older	older	older	older	older	older	older	older	older	older
4848	1992	21	2	HET	2013	HIV-1	2	3	2	3	3	older	older	older	older	older	older	older	older	older	older
3469	1972	39	2	HET	2011	HIV-1	2	3	2	2	2	older	older	older	older	older	older	older	older	older	older
2994	1984	26	2	HET	2010	HIV-1	2	3	3	4	3	older	older	older	older	older	older	older	older	older	older
3844	1973	39	2	HET	2012	HIV-1	2	2	0.5	2	1	RECENT	older	older	older	older	older	older	older	RECENT	RECENT
2738	1978	32	2	HET	2010	HIV-1	2	3	2	3	3	older	older	older	older	older	older	older	older	older	older
4908	1980	33	2	HET	2013	HIV-1	3	4	3	4	3	older	older	older	older	older	older	older	older	older	older
3772	1970	41	2	HET	2011	HIV-1	2	3	2	3	3	older	older	older	older	older	older	older	older	older	older
2717	1977	33	2	HET	2010	HIV-1	2	3	2	0	0	older	older	older	older	older	older	older	older	older	older
4033	1976	36	2	HET	2012	HIV-1	0	0	0	0	0	RECENT	RECENT	RECENT	RECENT	RECENT	RECENT	RECENT	RECENT	RECENT	RECENT
3896	1978	34	2	HET	2012	HIV-1	2	3	2	4	3	older	older	older	older	older	older	older	older	older	older
4593	1984	29	2	HET	2013	HIV-1	2	3	2	3	3	older	older	older	older	older	older	older	older	older	older
2712	1982	28	2	HET	2010	HIV-1	2	3	2	2	2	older	older	older	older	older	older	older	older	older	older
2614	1947	63	2	HET	2010	HIV-1	3	3	2	4	3	older	older	older	older	older	older	older	older	older	older
3389	1980	31	2	HET	2011	HIV-1	3	3	1	3	0	older	older	older	older	older	older	older	older	older	older
3840	1962	50	2	HET	2012	HIV-1	2	3	3	2	3	older	older	older	older	older	older	older	older	older	older
2530	1973	37	2	HET	2010	HIV-1	2	3	1	3	2	older	older	older	older	older	older	older	older	older	older
4892	1971	42	2	HET	2013	HIV-1	3	3	2	3	2	older	older	older	older	older	older	older	older	older	older
2995	1959	51	2	HET	2010	HIV-1	2	3	1	3	3	older	older	older	older	older	older	older	older	older	older
1479	1970	38	2	HET	2008	HIV-1	2	3	2	3	2	older	older	older	older	older	older	older	older	older	older
4971	1974	39	2	HET	2013	HIV-1	3	4	3	4	3	older	older	older	older	older	older	older	older	older	older
3087	1979	31	2	HET	2010	HIV-1	2	3	2	3	2	older	older	older	older	older	older	older	older	older	older
3194	1979	31	2	HET	2010	HIV-1	2	2	2	3	3	older	older	older	older	older	older	older	older	older	older
3874	1969	43	2	HET	2012	HIV-1	3	4	3	4	4	older	older	older	older	older	older	older	older	older	older
4761	1983	30	2	HET	2013	HIV-1	2	3	1	2	0	older	older	older	older	older	older	older	older	older	older
5068	1973	40	2	HET	2013	HIV-1	2	3	3	3	3	older	older	older	older	older	older	older	older	older	older
3771	1971	40	2	HET	2011	HIV-1	3	4	3	2	4	older	older	older	older	older	older	older	older	older	older
1119	1975	33	2	HET	2008	HIV-1	0	2	0	2	0	RECENT	RECENT	RECENT	RECENT	RECENT	RECENT	RECENT	RECENT	RECENT	RECENT
2623	1959	51	2	HET	2010	HIV-1	2	3	1	3	1	older	older	older	older	older	older	older	older	older	older
2225	1973	36	2	HET	2009	HIV-1	2	2	1	2	0	older	older	older	older	older	older	older	older	RECENT	RECENT
4813	1948	65	2	HET	2013	HIV-1	3	4	1	0	0.5	older	older	older	older	older	older	older	older	older	older
3470	1975	36	2	HET	2011	HIV-1	2	3	2	3	3	older	older	older	older	older	older	older	older	older	older
2834	1971	39	2	HET	2010	HIV-1	2	2	0.5	2	2	RECENT	older	older	older	older	older	older	older	RECENT	RECENT
2745	1969	41	2	HET	2010	HIV-1	3	4	0	3	3	RECENT	older	older	older	RECENT	RECENT	RECENT	RECENT	RECENT	RECENT
4271	1983	29	2	HET	2012	HIV-1	2	2	2	2	0	older	older	older	older	older	older	older	older	older	older
2987	1984	26	2	HET	2010	HIV-1	2	3	3	3	3	older	older	older	older	older	older	older	older	older	older
3347	1978	33	2	HET	2011	HIV-1	2	2	2	3	1	older	older	older	older	older	older	older	older	older	older
5001	1986	27	2	HET	2013	HIV-1	3	4	3	4	4	older	older	older	older	older	older	older	older	older	older
1567	1978	30	2	HET	2008	HIV-1	2	2	0	2	0	RECENT	RECENT	RECENT	RECENT	RECENT	RECENT	RECENT	RECENT	RECENT	RECENT
1466	1965	43	2	HET	2008	HIV-1	2	3	2	3	3	older	older	older	older	older	older	older	older	older	older
2478	1951	58	2	HET	2009	HIV-1	3	3	2	2	2	older	older	older	older	older	older	older	older	older	older
3422	1959	52	2	HET	2011	HIV-1	3	3	2	4	3	older	older	older	older	older	older	older	older	older	older
2665	1948	62	2	HET	2010	HIV-1	0	0	0	0	0	RECENT	RECENT	RECENT	RECENT	RECENT	RECENT	RECENT	RECENT	RECENT	RECENT
1333	1976	32	2	HET	2008	HIV-1	3	3	2	4	4	older	older	older	older	older	older	older	older	older	older
3424	1979	32	2	HET	2011	HIV-1	3	3	3	3	3	older	older	older	older	older	older	older	older	older	older
3887	1985	27	2	HET	2012	HIV-1	2	3	3	4	3	older	older	older	older	older	older	older	older	older	older
2770	1980	30	2	HET	2010	HIV-1	3	3	2	3	1	older	older	older	older	older	older	older	older	older	older
2592	1960	50	2	HET	2010	HIV-1	3	3	2	3	2	older	older	older	older	older	older	older	older	older	older
1812	1985	24	2	HET	2009	HIV-1	3	3	1	3	2	older	older	older	older	older	older	older	older	older	older
3724	1987	24	2	HET	2011	HIV-1	2	3	2	1	3	older	older	older	older	older	older	older	older	older	older
3656	1963	48	2	HET	2011	HIV-1	2	3	0	0.5	0	RECENT	older	RECENT	older	RECENT	RECENT	RECENT	older	older	older
3854	1963	49	2	HET	2012	HIV-1	3	3	2	3	3	older	older	older	older	older	older	older	older	older	older
1345	1980	28	2	HET	2008	HIV-1	3	3	2	3	2	older	older	older	older	older	older	older	older	older	older
5184	1989	24	2	HET	2013	HIV-1	2	3	2	3	3	older	older	older	older	older	older	older	older	older	older
2505	1950	59	2	HET	2009	HIV-1	3	3	2	2	3	older	older	older	older	older	older	older	older	older	older
3561	1973	38	2	HET	2011	HIV-1	3	3	2	1	2	older	older	older	older	older	older	older	older	older	older
3553	1971	40	2	HET	2011	HIV-1	3	3	3	3	3	older	older	older	older	older	older	older	older	older	older
3853	1981	31	2	HET	2012	HIV-1	3	3	3	4	4	older	older	older	older	older	older	older	older	older	older
4553	1974	38	2	HET	2012	HIV-1	2	3	2	4	3	older	older	older	older	older	older	older	older	older	older
4834	1977	36	2	HET	2013	HIV-1	2	3	2	3	3	older	older	older	older	older	older	older	older	older	older
2485	1944	65	2	HET	2009	HIV-1	3	3	3	4	3	older	older	older	older	older	older	older	older	older	older
1251	1958	50	2	HET	2008	HIV-1	3	3	3	4	3	older	older	older	older	older	older	older	older	older	older
1280	1974	34	2	HET	2008	HIV-1	3	3	3	3	3	older	older	older	older	older	older	older	older	older	older
1102	1977	31	2	HET	2008	HIV-1	3	3	2	3	2	older	older	older	older	older	older	older	older	older	older
2482	1976	33	2	HET	2009	HIV-1	3	3	3	2	3	older	older	older	older	older	older	older	older	older	older
3841	1981	31	2	HET	2012	HIV-1	0	0	0	0	0	RECENT	RECENT	RECENT	RECENT	RECENT	RECENT	RECENT	RECENT	RECENT	RECENT
2685	1981	29	2	HET	2010	HIV-1	2	3	3	4	4	older	older	older	older	older	older	older	older	older	older
2767	1971	39	2	HET	2010	HIV-1	2	3	2	3	3	older	older	older	older	older	older	older	older	older	older
2808	1982	28	2	HET	2010	HIV-1	2	3	1	3	3	older	older	older	older	older	older	older	older	older	older
2128	1943	66	2	HET	2009	HIV-1	3	3	2	3	3	older	older	older	older	older	older	older	older	older	older
2622	1972	38	2	HET	2010	HIV-1	2	3	2	2	3	older	older	older	older	older	older	older	older	older	older
1544	1982	26	2	HET	2008	HIV-1	3	3	2	3	2	older	older	older	older	older	older	older	older	older	older
4105	1987	25	2	HET	2012	HIV-1	3	3	3	1	2	older	older	older	older	older	older	older	older	older	older
4221	1975	37	2	HET	2012	HIV-1	3	3	2	3	2	older	older	older	older	older	older	older	older	older	older
2390	1986	23	2	HET	2009	HIV-1	3	3	2	3	3	older	older	older	older	older	older	older	older	older	older
4260	1983	29	2	HET	2012	HIV-1	3	3	3	3	3	older	older	older	older	older	older	older	older	older	older
3888	1959	53	2	HET	2012	HIV-1	3	3	1	2	2	older	older	older	older	older	older	older	older	older	older
2555	1981	29	2	HET	2010	HIV-1	3	3	2	4	3	older	older	older	older	older	older	older	older	older	older
4379	1978	34	2	HET	2012	HIV-1	2	3	2	3	3	older	older	older	older	older	older	older	older	older	older
2588	1984	26	2	HET	2010	HIV-1	3	3	0.5	3	3	RECENT	older	older	older	older	older	older	older	older	older
5036	1975	38	2	HET	2013	HIV-1	0	0	0	0	0	RECENT	RECENT	RECENT	RECENT	RECENT	RECENT	RECENT	RECENT	RECENT	RECENT
4751	1988	25	2	HET	2013	HIV-1	2	3	2	3	3	older	older	older	older	older	older	older	older	older	older
5018	1984	29	2	HET	2013	HIV-1	2	3	2	3	2	older	older	older	older	older	older	older	older	older	older
4377	1941	71	2	HET	2012	HIV-1	3	4	3	2	3	older	older	older	older	older	older	older	older	older	older
2426	1973	36	2	HET	2009	HIV-1	2	3	2	4	3	older	older	older	older	older	older	older	older	older	older
1091	1968	40	2	HET	2008	HIV-1	2	3	3	3	3	older	older	older	older	older	older	older	older	older	older
2318	1977	32	2	HET	2009	HIV-1	2	3	2	3	2	older	older	older	older	older	older	older	older	older	older
2630	1972	38	2	HET	2010	HIV-1	2	2	2	3	3	older	older	older	older	older	older	older	older	older	older
4878	1989	24	2	HET	2013	HIV-1	1	4	3	4	3	older	older	older	older	older	older	older	older	older	older
4737	1981	32	2	HET	2013	HIV-1	2	4	3	3	2	older	older	older	older	older	older	older	older	older	older
3879	1974	38	2	HET	2012	HIV-1	3	3	3	3	3	older	older	older	older	older	older	older	older	older	older
3754	1974	37	2	HET	2011	HIV-1	2	3	2	3	3	older	older	older	older	older	older	older	older	older	older
4190	1978	34	2	HET	2012	HIV-1	2	4	3	4	3	older	older	older	older	older	older	older	older	older	older
2529	1985	25	2	HET	2010	HIV-1	3	4	3	4	3	older	older	older	older	older	older	older	older	older	older
3882	1969	43	2	HET	2012	HIV-1	2	3	0.5	3	2	RECENT	older	older	older	older	older	older	older	older	older
4231	1958	54	2	HET	2012	HIV-1	2	2	2	3	2	older	older	older	older	older	older	older	older	older	older
4890	1981	32	2	HET	2013	HIV-1	3	4	4	1	3	older	older	older	older	older	older	older	older	older	older
1560	1979	29	2	HET	2008	HIV-1	2	3	2	3	2	older	older	older	older	older	older	older	older	older	older
4238	1957	55	2	HET	2012	HIV-1	2	2	2	2	2	older	older	older	older	older	older	older	older	older	older
1766	1971	37	2	HET	2008	HIV-1	2	3	3	3	3	older	older	older	older	older	older	older	older	older	older
4936	1986	27	2	HET	2013	HIV-1	3	4	4	4	4	older	older	older	older	older	older	older	older	older	older
1920	1949	60	2	HET	2009	HIV-1	2	3	2	0	0	older	older	older	older	older	older	older	older	older	older
1509	1957	51	2	HET	2008	HIV-1	2	3	3	3	3	older	older	older	older	older	older	older	older	older	older
1761	1991	17	2	HET	2008	HIV-1	2	3	2	2	3	older	older	older	older	older	older	older	older	older	older
3560	1980	31	2	HET	2011	HIV-1	2	4	2	4	3	older	older	older	older	older	older	older	older	older	older
5027	1952	61	2	HET	2013	HIV-1	3	3	3	3	3	older	older	older	older	older	older	older	older	older	older
3193	1991	19	2	HET	2010	HIV-1	2	3	2	3	3	older	older	older	older	older	older	older	older	older	older
2302	1980	29	2	HET	2009	HIV-1	2	4	3	3	0.5	older	older	older	older	older	older	older	older	older	older
2636	1983	27	2	HET	2010	HIV-1	2	4	3	4	4	older	older	older	older	older	older	older	older	older	older
3431	1947	64	2	HET	2011	HIV-1	2	4	3	2	1	older	older	older	older	older	older	older	older	older	older
3968	1970	42	2	HET	2012	HIV-1	2	4	3	4	3	older	older	older	older	older	older	older	older	older	older
5153	1978	35	2	HET	2013	HIV-1	2	4	3	4	3	older	older	older	older	older	older	older	older	older	older
1246	1981	27	2	HET	2008	HIV-1	2	3	2	4	3	older	older	older	older	older	older	older	older	older	older
1238	1987	21	2	HET	2008	HIV-1	2	3	2	1	2	older	older	older	older	older	older	older	older	older	older
4937	1982	31	2	HET	2013	HIV-1	2	4	3	3	2	older	older	older	older	older	older	older	older	older	older
1480	1982	26	2	HET	2008	HIV-1	3	2	0	2	2	RECENT	older	older	older	RECENT	RECENT	RECENT	RECENT	RECENT	RECENT
3481	1977	34	2	HET	2011	HIV-1	3	3	3	2	2	older	older	older	older	older	older	older	older	older	older
3707	1983	28	2	HET	2011	HIV-1	3	3	3	3	3	older	older	older	older	older	older	older	older	older	older
3483	1964	47	2	HET	2011	HIV-1	2	3	2	0.5	2	older	older	older	older	older	older	older	older	older	older
4562	1973	40	2	HET	2013	HIV-1	2	4	3	4	3	older	older	older	older	older	older	older	older	older	older
3008	1976	34	2	HET	2010	HIV-1	2	3	2	2	2	older	older	older	older	older	older	older	older	older	older
5156	1995	18	2	HET	2013	HIV-1	0	4	3	4	3	older	older	older	older	older	older	older	older	older	older
2479	1978	31	2	HET	2009	HIV-1	3	2	0	3	3	RECENT	older	older	older	RECENT	RECENT	RECENT	RECENT	RECENT	RECENT
2297	1946	63	2	HET	2009	HIV-1	0	4	2	3	0	older	older	older	older	older	older	older	older	older	older
3090	1985	25	2	HET	2010	HIV-1	2	4	2	4	4	older	older	older	older	older	older	older	older	older	older
960	1968	40	2	HET	2008	HIV-1	4	3	3	4	3	older	older	older	older	older	older	older	older	older	older
5206	1981	32	2	HET	2013	HIV-1	3	4	2	2	2	older	older	older	older	older	older	older	older	older	older
4666	1982	31	2	HET	2013	HIV-1	2	3	3	2	1	older	older	older	older	older	older	older	older	older	older
2757	1979	31	2	HET	2010	HIV-1	2	3	2	2	3	older	older	older	older	older	older	older	older	older	older
4746	1986	27	2	HET	2013	HIV-1	2	3	3	3	4	older	older	older	older	older	older	older	older	older	older
2519	1956	54	2	HET	2010	HIV-1	2	3	2	3	2	older	older	older	older	older	older	older	older	older	older
2120	1971	38	2	HET	2009	HIV-1	2	3	0	2	2	RECENT	older	older	older	RECENT	RECENT	RECENT	RECENT	RECENT	RECENT
1792	1981	28	2	HET	2009	HIV-1	2	3	3	3	3	older	older	older	older	older	older	older	older	older	older
2085	1983	26	2	HET	2009	HIV-1	2	3	2	3	3	older	older	older	older	older	older	older	older	older	older
5021	1975	38	2	HET	2013	HIV-1	3	4	3	3	3	older	older	older	older	older	older	older	older	older	older
2165	1953	56	2	HET	2009	HIV-1	4	4	4	4	4	older	older	older	older	older	older	older	older	older	older
4595	1959	54	2	HET	2013	HIV-1	2	3	2	3	3	older	older	older	older	older	older	older	older	older	older
4066	1980	32	2	HET	2012	HIV-1	3	4	3	4	3	older	older	older	older	older	older	older	older	older	older
4615	1981	32	2	HET	2013	HIV-1	2	3	2	3	3	older	older	older	older	older	older	older	older	older	older
3450	1970	41	2	HET	2011	HIV-1	1	2	0	2	0.5	RECENT	RECENT	RECENT	RECENT	RECENT	RECENT	RECENT	RECENT	RECENT	RECENT
3747	1978	33	2	HET	2011	HIV-1	2	3	2	3	3	older	older	older	older	older	older	older	older	older	older
4058	1966	46	2	HET	2012	HIV-1	3	4	2	3	2	older	older	older	older	older	older	older	older	older	older
3626	1978	33	2	HET	2011	HIV-1	3	4	0	4	4	RECENT	older	older	older	RECENT	RECENT	RECENT	RECENT	RECENT	RECENT
2472	1987	22	2	HET	2009	HIV-1	3	4	2	3	3	older	older	older	older	older	older	older	older	older	older
3631	1985	26	2	HET	2011	HIV-1	3	4	3	4	4	older	older	older	older	older	older	older	older	older	older
5125	1955	58	2	HET	2013	HIV-1	3	4	3	3	0.5	older	older	older	older	older	older	older	older	older	older
4958	1970	43	2	HET	2013	HIV-1	2	3	2	4	2	older	older	older	older	older	older	older	older	older	older
935	1983	25	2	HET	2008	HIV-1	1	3	3	3	0	older	older	older	older	older	older	older	older	older	older
1112	1961	47	2	HET	2008	HIV-1	4	4	3	4	4	older	older	older	older	older	older	older	older	older	older
1021	1985	23	2	HET	2008	HIV-1	2	3	2	0.5	0	older	older	older	older	older	older	older	older	older	older
3318	1978	33	2	HET	2011	HIV-1	1	3	0	2	2	RECENT	RECENT	RECENT	RECENT	RECENT	RECENT	RECENT	RECENT	RECENT	RECENT
2142	1977	32	2	HET	2009	HIV-1	2	3	4	4	3	older	older	older	older	older	older	older	older	older	older
4187	1964	48	2	HET	2012	HIV-1	4	4	3	3	3	older	older	older	older	older	older	older	older	older	older
4433	1988	24	2	HET	2012	HIV-1	2	2	2	3	0.5	older	older	older	older	older	older	older	older	older	older
2176	1960	49	2	HET	2009	HIV-1	3	4	2	2	2	older	older	older	older	older	older	older	older	older	older
3474	1976	35	2	HET	2011	HIV-1	2	3	2	3	2	older	older	older	older	older	older	older	older	older	older
4360	1982	30	2	HET	2012	HIV-1	3	4	3	4	3	older	older	older	older	older	older	older	older	older	older
3910	1985	27	2	HET	2012	HIV-1	3	4	3	3	3	older	older	older	older	older	older	older	older	older	older
2321	1986	23	2	HET	2009	HIV-1	2	3	2	3	2	older	older	older	older	older	older	older	older	older	older
4155	1979	33	2	HET	2012	HIV-1	2	3	2	4	3	older	older	older	older	older	older	older	older	older	older
4179	1987	25	2	HET	2012	HIV-1	2	3	3	3	3	older	older	older	older	older	older	older	older	older	older
2521	1958	52	2	HET	2010	HIV-1	3	4	2	4	3	older	older	older	older	older	older	older	older	older	older
4178	1980	32	2	HET	2012	HIV-1	2	3	2	2	3	older	older	older	older	older	older	older	older	older	older
4793	1962	51	2	HET	2013	HIV-1	3	4	2	3	2	older	older	older	older	older	older	older	older	older	older
964	1974	34	2	HET	2008	HIV-1	2	3	2	3	3	older	older	older	older	older	older	older	older	older	older
4185	1979	33	2	HET	2012	HIV-1	4	4	1	4	3	older	older	older	older	older	older	older	older	older	older
1369	1976	32	2	HET	2008	HIV-1	2	3	2	3	3	older	older	older	older	older	older	older	older	older	older
1026	1975	33	2	HET	2008	HIV-1	2	3	3	2	2	older	older	older	older	older	older	older	older	older	older
2389	1980	29	2	HET	2009	HIV-1	4	4	2	3	4	older	older	older	older	older	older	older	older	older	older
1578	1963	45	1	IDU	2008	HIV-1	3	3	1	2	1	older	older	older	older	older	older	older	older	older	older
4613	1957	56	1	IDU	2013	HIV-1	3	3	3	3	3	older	older	older	older	older	older	older	older	older	older
1440	1981	27	1	IDU	2008	HIV-1	0	0	0	0	0	RECENT	RECENT	RECENT	RECENT	RECENT	RECENT	RECENT	RECENT	RECENT	RECENT
1572	1990	18	1	IDU	2008	HIV-1	3	3	3	3	3	older	older	older	older	older	older	older	older	older	older
4278	1966	46	1	IDU	2012	HIV-1	3	3	3	1	1	older	older	older	older	older	older	older	older	older	older
4712	1988	25	1	IDU	2013	HIV-1	3	3	3	2	2	older	older	older	older	older	older	older	older	older	older
3296	1979	32	1	IDU	2011	HIV-1	3	3	2	3	3	older	older	older	older	older	older	older	older	older	older
4650	1984	29	1	IDU	2013	HIV-1	2	4	3	3	0	older	older	older	older	older	older	older	older	older	older
996	1972	36	1	IDU	2008	HIV-1	3	3	3	4	4	older	older	older	older	older	older	older	older	older	older
3902	1952	60	1	IDU	2012	HIV-1	3	3	2	3	3	older	older	older	older	older	older	older	older	older	older
4940	1973	40	1	IDU	2013	HIV-1	3	3	3	2	2	older	older	older	older	older	older	older	older	older	older
990	1972	36	1	IDU	2008	HIV-1	3	3	2	1	2	older	older	older	older	older	older	older	older	older	older
2155	1968	41	1	IDU	2009	HIV-1	2	3	0	2	2	RECENT	older	older	older	RECENT	RECENT	RECENT	RECENT	RECENT	RECENT
1471	1975	33	1	IDU	2008	HIV-1	3	4	3	4	4	older	older	older	older	older	older	older	older	older	older
4582	1960	53	1	IDU	2013	HIV-1	3	3	2	1	3	older	older	older	older	older	older	older	older	older	older
3977	1973	39	1	IDU	2012	HIV-1	3	4	3	2	3	older	older	older	older	older	older	older	older	older	older
1517	1960	48	1	IDU	2008	HIV-1	2	3	2	3	3	older	older	older	older	older	older	older	older	older	older
1043	1972	36	1	IDU	2008	HIV-1	0	2	0	3	2	RECENT	RECENT	RECENT	RECENT	RECENT	RECENT	RECENT	RECENT	RECENT	RECENT
1049	1973	35	1	IDU	2008	HIV-1	3	3	3	3	3	older	older	older	older	older	older	older	older	older	older
2127	1971	38	1	IDU	2009	HIV-1	0	2	0	2	0	RECENT	RECENT	RECENT	RECENT	RECENT	RECENT	RECENT	RECENT	RECENT	RECENT
2626	1957	53	1	IDU	2010	HIV-1	3	3	2	4	3	older	older	older	older	older	older	older	older	older	older
3891	1984	28	1	IDU	2012	HIV-1	2	4	3	3	3	older	older	older	older	older	older	older	older	older	older
4760	1966	47	1	IDU	2013	HIV-1	2	3	0	2	2	RECENT	older	older	older	RECENT	RECENT	RECENT	RECENT	RECENT	RECENT
2801	1960	50	1	IDU	2010	HIV-1	2	3	2	4	3	older	older	older	older	older	older	older	older	older	older
3384	1970	41	1	IDU	2011	HIV-1	3	4	2	4	3	older	older	older	older	older	older	older	older	older	older
2849	1951	59	1	IDU	2010	HIV-1	3	4	3	4	3	older	older	older	older	older	older	older	older	older	older
2205	1965	44	1	IDU	2009	HIV-1	0	0	0	0	0	RECENT	RECENT	RECENT	RECENT	RECENT	RECENT	RECENT	RECENT	RECENT	RECENT
3997	1980	32	1	IDU	2012	HIV-1	3	3	3	1	3	older	older	older	older	older	older	older	older	older	older
1715	1954	54	1	IDU	2008	HIV-1	3	3	2	4	3	older	older	older	older	older	older	older	older	older	older
3651	1987	24	1	IDU	2011	HIV-1	3	3	2	2	2	older	older	older	older	older	older	older	older	older	older
2083	1973	36	1	IDU	2009	HIV-1	3	3	3	3	3	older	older	older	older	older	older	older	older	older	older
3995	1976	36	1	IDU	2012	HIV-1	3	4	3	2	3	older	older	older	older	older	older	older	older	older	older
3862	1963	49	1	IDU	2012	HIV-1	3	3	1	2	2	older	older	older	older	older	older	older	older	older	older
2056	1967	42	1	IDU	2009	HIV-1	3	3	2	3	3	older	older	older	older	older	older	older	older	older	older
4400	1982	30	1	IDU	2012	HIV-1	3	4	3	2	0	older	older	older	older	older	older	older	older	older	older
3434	1976	35	1	IDU	2011	HIV-1	3	3	2	2	3	older	older	older	older	older	older	older	older	older	older
2170	1974	35	1	IDU	2009	HIV-1	3	3	3	4	3	older	older	older	older	older	older	older	older	older	older
4923	1953	60	1	IDU	2013	HIV-1	3	3	0	2	2	RECENT	older	older	older	RECENT	RECENT	RECENT	RECENT	RECENT	RECENT
1586	1977	31	1	IDU	2008	HIV-1	3	3	3	3	3	older	older	older	older	older	older	older	older	older	older
1363	1974	34	1	IDU	2008	HIV-1	3	3	2	2	0.5	older	older	older	older	older	older	older	older	older	older
1448	1976	32	1	IDU	2008	HIV-1	3	3	2	2	1	older	older	older	older	older	older	older	older	older	older
3942	1959	53	1	IDU	2012	HIV-1	3	3	1	3	3	older	older	older	older	older	older	older	older	older	older
4581	1969	44	1	IDU	2013	HIV-1	3	3	3	4	2	older	older	older	older	older	older	older	older	older	older
3494	1979	32	1	IDU	2011	HIV-1	2	3	2	3	2	older	older	older	older	older	older	older	older	older	older
3154	1971	39	1	IDU	2010	HIV-1	3	3	2	3	3	older	older	older	older	older	older	older	older	older	older
3637	1972	39	1	IDU	2011	HIV-1	3	3	2	4	3	older	older	older	older	older	older	older	older	older	older
1893	1979	30	1	IDU	2009	HIV-1	3	3	2	3	2	older	older	older	older	older	older	older	older	older	older
3525	1964	47	2	IDU	2011	HIV-1	3	4	4	4	4	older	older	older	older	older	older	older	older	older	older
2809	1966	44	2	IDU	2010	HIV-1	3	3	0	3	2	RECENT	older	older	older	RECENT	RECENT	RECENT	RECENT	RECENT	RECENT
2234	1977	32	2	IDU	2009	HIV-1	3	3	2	2	0.5	older	older	older	older	older	older	older	older	older	older
4718	1977	36	2	IDU	2013	HIV-1	2	4	3	2	2	older	older	older	older	older	older	older	older	older	older
3804	1982	29	2	IDU	2011	HIV-1	2	3	0	3	2	RECENT	older	older	older	RECENT	RECENT	RECENT	RECENT	RECENT	RECENT
4222	1987	25	2	IDU	2012	HIV-1	2	2	0.5	2	2	RECENT	older	older	older	older	older	older	older	RECENT	RECENT
2051	1976	33	2	IDU	2009	HIV-1	2	3	1	3	2	older	older	older	older	older	older	older	older	older	older
4505	1967	45	2	IDU	2012	HIV-1	2	3	2	4	3	older	older	older	older	older	older	older	older	older	older
2015	1982	27	2	IDU	2009	HIV-1	3	3	3	4	3	older	older	older	older	older	older	older	older	older	older
2062	1958	51	2	IDU	2009	HIV-1	3	3	3	3	3	older	older	older	older	older	older	older	older	older	older
2893	1964	46	2	IDU	2010	HIV-1	3	4	3	3	4	older	older	older	older	older	older	older	older	older	older
3552	1977	34	2	IDU	2011	HIV-1	3	3	3	2	2	older	older	older	older	older	older	older	older	older	older
2400	1947	62	2	IDU	2009	HIV-1	3	3	2	4	3	older	older	older	older	older	older	older	older	older	older
3570	1983	28	2	IDU	2011	HIV-1	2	3	3	3	1	older	older	older	older	older	older	older	older	older	older
2370	1960	49	2	IDU	2009	HIV-1	0	0	0	0	0	RECENT	RECENT	RECENT	RECENT	RECENT	RECENT	RECENT	RECENT	RECENT	RECENT
2211	1971	38	2	IDU	2009	HIV-1	3	3	3	2	3	older	older	older	older	older	older	older	older	older	older
921	1977	31	2	IDU	2008	HIV-1	2	2	0	0.5	0	RECENT	RECENT	RECENT	RECENT	RECENT	RECENT	RECENT	RECENT	RECENT	RECENT
3200	1977	33	2	IDU	2010	HIV-1	2	3	2	3	3	older	older	older	older	older	older	older	older	older	older
1236	1977	31	2	IDU	2008	HIV-1	2	3	2	3	2	older	older	older	older	older	older	older	older	older	older
4106	1965	47	2	IDU	2012	HIV-1	3	3	3	3	3	older	older	older	older	older	older	older	older	older	older
1275	1967	41	2	IDU	2008	HIV-1	3	3	2	3	2	older	older	older	older	older	older	older	older	older	older
4468	1980	32	2	IDU	2012	HIV-1	3	3	2	2	2	older	older	older	older	older	older	older	older	older	older
5150	1986	27	2	IDU	2013	HIV-1	3	3	4	4	4	older	older	older	older	older	older	older	older	older	older
1598	1978	30	2	IDU	2008	HIV-2	0	0	2	3	1
3798	1968	43	2	IDU	2011	HIV-1	1	3	1	4	3	older	older	older	older	older	older	older	older	RECENT	RECENT
2814	1979	31	1	IDU	2010	HIV-1	3	2	2	2	2	older	older	older	older	older	older	older	older	older	older
4311	1966	46	1	IDU	2012	HIV-1	2	3	2	3	2	older	older	older	older	older	older	older	older	older	older
2112	1966	43	1	IDU	2009	HIV-1	2	4	2	4	3	older	older	older	older	older	older	older	older	older	older
4084	1971	41	1	IDU	2012	HIV-1	0	3	0	2	0	RECENT	RECENT	RECENT	RECENT	RECENT	RECENT	RECENT	RECENT	RECENT	RECENT
1127	1988	20	1	IDU	2008	HIV-1	1	2	1	3	2	older	RECENT	RECENT	older	older	older	RECENT	older	RECENT	RECENT
2053	1970	39	1	IDU	2009	HIV-1	2	3	2	2	2	older	older	older	older	older	older	older	older	older	older
1940	1968	41	1	IDU	2009	HIV-1	2	3	2	2	0	older	older	older	older	older	older	older	older	older	older
4254	1951	61	1	IDU	2012	HIV-1	3	4	3	4	4	older	older	older	older	older	older	older	older	older	older
3695	1978	33	1	IDU	2011	HIV-1	3	4	1	3	3	older	older	older	older	older	older	older	older	older	older
4639	1977	36	1	IDU	2013	HIV-1	2	3	2	2	2	older	older	older	older	older	older	older	older	older	older
1410	1981	27	1	IDU	2008	HIV-1	0	3	0	2	0.5	RECENT	RECENT	RECENT	RECENT	RECENT	RECENT	RECENT	RECENT	RECENT	RECENT
1355	1973	35	1	IDU	2008	HIV-1	2	2	2	3	3	older	older	older	older	older	older	older	older	older	older
3165	1957	53	1	IDU	2010	HIV-1	4	4	2	3	1	older	older	older	older	older	older	older	older	older	older
3262	1979	32	1	IDU	2011	HIV-1	2	3	2	3	2	older	older	older	older	older	older	older	older	older	older
3906	1969	43	1	IDU	2012	HIV-1	2	3	2	3	0	older	older	older	older	older	older	older	older	older	older
3925	1972	40	1	IDU	2012	HIV-1	3	4	1	1	1	older	older	older	older	older	older	older	older	older	older
3936	1986	26	1	IDU	2012	HIV-1	3	4	3	3	3	older	older	older	older	older	older	older	older	older	older
3307	1967	44	1	IDU	2011	HIV-1	2	3	1	3	2	older	older	older	older	older	older	older	older	older	older
4617	1991	22	1	IDU	2013	HIV-1	2	3	2	2	1	older	older	older	older	older	older	older	older	older	older
929	1964	44	1	IDU	2008	HIV-1	3	3	3	3	3	older	older	older	older	older	older	older	older	older	older
4169	1982	30	1	IDU	2012	HIV-1	3	4	3	4	2	older	older	older	older	older	older	older	older	older	older
2852	1966	44	1	IDU	2010	HIV-1	0	4	2	1	0	older	older	older	older	older	older	older	older	older	older
3164	1969	41	1	IDU	2010	HIV-1	2	2	0.5	2	0.5	RECENT	older	older	older	older	older	older	older	RECENT	RECENT
2842	1976	34	1	IDU	2010	HIV-1	2	2	2	2	2	older	older	older	older	older	older	older	older	older	older
2310	1970	39	1	IDU	2009	HIV-1	4	3	2	3	0	older	older	older	older	older	older	older	older	older	older
2627	1987	23	1	MSM	2010	HIV-1	2	3	2	2	0	older	older	older	older	older	older	older	older	older	older
3250	1957	54	1	MSM	2011	HIV-1	2	3	0	2	2	RECENT	older	older	older	RECENT	RECENT	RECENT	RECENT	RECENT	RECENT
3270	1977	34	1	MSM	2011	HIV-1	2	3	2	0	3	older	older	older	older	older	older	older	older	older	older
3134	1967	43	1	MSM	2010	HIV-1	2	3	3	3	0	older	older	older	older	older	older	older	older	older	older
2613	1985	25	1	MSM	2010	HIV-1	2	3	0	3	2	RECENT	older	older	older	RECENT	RECENT	RECENT	RECENT	RECENT	RECENT
4815	1963	50	1	MSM	2013	HIV-1	2	3	2	2	2	older	older	older	older	older	older	older	older	older	older
3048	1981	29	1	MSM	2010	HIV-1	2	3	0	1	1	RECENT	older	older	older	older	older	older	older	older	older
1633	1957	51	1	MSM	2008	HIV-1	2	3	2	3	2	older	older	older	older	older	older	older	older	older	older
4902	1967	46	1	MSM	2013	HIV-1	2	3	3	1	2	older	older	older	older	older	older	older	older	older	older
2216	1977	32	1	MSM	2009	HIV-1	2	3	2	3	3	older	older	older	older	older	older	older	older	older	older
2612	1975	35	1	MSM	2010	HIV-1	2	3	2	2	2	older	older	older	older	older	older	older	older	older	older
5039	1949	64	1	MSM	2013	HIV-1	2	3	3	3	2	older	older	older	older	older	older	older	older	older	older
5038	1984	29	1	MSM	2013	HIV-1	2	3	0	3	2	RECENT	older	older	older	RECENT	RECENT	RECENT	RECENT	RECENT	RECENT
2299	1986	23	1	MSM	2009	HIV-1	2	3	2	2	2	older	older	older	older	older	older	older	older	older	older
3823	1959	52	1	MSM	2011	HIV-1	2	3	0	3	2	RECENT	older	older	older	RECENT	RECENT	RECENT	RECENT	RECENT	RECENT
1877	1987	22	1	MSM	2009	HIV-1	2	3	2	2	0.5	older	older	older	older	older	older	older	older	older	older
2455	1963	46	1	MSM	2009	HIV-1	2	3	0.5	3	2	RECENT	older	older	older	older	older	older	older	older	older
1862	1973	36	1	MSM	2009	HIV-1	2	3	1	3	1	older	older	older	older	older	older	older	older	older	older
5162	1959	54	1	MSM	2013	HIV-1	2	3	2	3	3	older	older	older	older	older	older	older	older	older	older
2667	1974	36	1	MSM	2010	HIV-1	2	3	0	2	1	RECENT	older	older	older	RECENT	RECENT	RECENT	RECENT	RECENT	RECENT
3458	1984	27	1	MSM	2011	HIV-1	2	3	2	3	3	older	older	older	older	older	older	older	older	older	older
1802	1972	37	1	MSM	2009	HIV-1	0	1	0	0	0	RECENT	RECENT	RECENT	RECENT	RECENT	RECENT	RECENT	RECENT	RECENT	RECENT
4792	1980	33	1	MSM	2013	HIV-1	0	0.5	0	0	0	RECENT	RECENT	RECENT	RECENT	RECENT	RECENT	RECENT	RECENT	RECENT	RECENT
1178	1969	39	1	MSM	2008	HIV-1	0	2	0	2	1	RECENT	RECENT	RECENT	RECENT	RECENT	RECENT	RECENT	RECENT	RECENT	RECENT
1390	1983	25	1	MSM	2008	HIV-1	0	2	1	3	2	older	RECENT	RECENT	older	RECENT	RECENT	RECENT	older	RECENT	RECENT
2148	1961	48	1	MSM	2009	HIV-1	0	2	0	2	0	RECENT	RECENT	RECENT	RECENT	RECENT	RECENT	RECENT	RECENT	RECENT	RECENT
4130	1983	29	1	MSM	2012	HIV-1	0	1	0	0	0	RECENT	RECENT	RECENT	RECENT	RECENT	RECENT	RECENT	RECENT	RECENT	RECENT
4865	1983	30	1	MSM	2013	HIV-1	0	2	0	0	0	RECENT	RECENT	RECENT	RECENT	RECENT	RECENT	RECENT	RECENT	RECENT	RECENT
3861	1968	44	1	MSM	2012	HIV-1	0.5	0	0	0.5	0	RECENT	RECENT	RECENT	RECENT	RECENT	RECENT	RECENT	RECENT	RECENT	RECENT
3588	1984	27	1	MSM	2011	HIV-1	0.5	0.5	0	0	0.5	RECENT	RECENT	RECENT	RECENT	RECENT	RECENT	RECENT	RECENT	RECENT	older
1922	1975	34	1	MSM	2009	HIV-1	0	0	0	0	0	RECENT	RECENT	RECENT	RECENT	RECENT	RECENT	RECENT	RECENT	RECENT	RECENT
3941	1953	59	1	MSM	2012	HIV-1	0	2	2	2	1	older	RECENT	RECENT	older	RECENT	RECENT	RECENT	older	older	older
3996	1970	42	1	MSM	2012	HIV-1	0	2	0	0	0	RECENT	RECENT	RECENT	RECENT	RECENT	RECENT	RECENT	RECENT	RECENT	RECENT
4824	1990	23	1	MSM	2013	HIV-1	0	2	0	2	2	RECENT	RECENT	RECENT	RECENT	RECENT	RECENT	RECENT	RECENT	RECENT	RECENT
4403	1956	56	1	MSM	2012	HIV-1	0	2	0	2	1	RECENT	RECENT	RECENT	RECENT	RECENT	RECENT	RECENT	RECENT	RECENT	RECENT
3051	1983	27	1	MSM	2010	HIV-1	2	3	2	1	1	older	older	older	older	older	older	older	older	older	older
2315	1974	35	1	MSM	2009	HIV-1	0	2	0	2	0	RECENT	RECENT	RECENT	RECENT	RECENT	RECENT	RECENT	RECENT	RECENT	RECENT
1886	1952	57	1	MSM	2009	HIV-1	0	2	0	2	0	RECENT	RECENT	RECENT	RECENT	RECENT	RECENT	RECENT	RECENT	RECENT	RECENT
3575	1988	23	1	MSM	2011	HIV-1	2	3	1	2	2	older	older	older	older	older	older	older	older	older	older
3305	1966	45	1	MSM	2011	HIV-1	0	2	0	1	0	RECENT	RECENT	RECENT	RECENT	RECENT	RECENT	RECENT	RECENT	RECENT	RECENT
1511	1964	44	1	MSM	2008	HIV-1	2	3	1	3	2	older	older	older	older	older	older	older	older	older	older
1564	1983	25	1	MSM	2008	HIV-1	0	2	0	2	0	RECENT	RECENT	RECENT	RECENT	RECENT	RECENT	RECENT	RECENT	RECENT	RECENT
3380	1963	48	1	MSM	2011	HIV-1	2	3	0	2	2	RECENT	older	older	older	RECENT	RECENT	RECENT	RECENT	RECENT	RECENT
4883	1961	52	1	MSM	2013	HIV-1	2	3	0.5	3	3	RECENT	older	older	older	older	older	older	older	older	older
1431	1974	34	1	MSM	2008	HIV-1	2	3	2	3	2	older	older	older	older	older	older	older	older	older	older
1467	1962	46	1	MSM	2008	HIV-1	3	4	1	4	4	older	older	older	older	older	older	older	older	older	older
2722	1966	44	1	MSM	2010	HIV-1	2	3	2	3	3	older	older	older	older	older	older	older	older	older	older
1613	1966	42	1	MSM	2008	HIV-1	2	3	2	2	2	older	older	older	older	older	older	older	older	older	older
2477	1970	39	1	MSM	2009	HIV-1	2	3	0	3	0	RECENT	older	older	older	RECENT	RECENT	RECENT	RECENT	RECENT	RECENT
2570	1980	30	1	MSM	2010	HIV-1	2	3	0	3	2	RECENT	older	older	older	RECENT	RECENT	RECENT	RECENT	RECENT	RECENT
3406	1975	36	1	MSM	2011	HIV-1	2	3	2	3	2	older	older	older	older	older	older	older	older	older	older
920	1972	36	1	MSM	2008	HIV-1	2	3	2	3	2	older	older	older	older	older	older	older	older	older	older
1721	1972	36	1	MSM	2008	HIV-2	0	0	2	2	0
953	1956	52	1	MSM	2008	HIV-1	2	3	2	3	2	older	older	older	older	older	older	older	older	older	older
2764	1977	33	1	MSM	2010	HIV-1	2	3	2	3	2	older	older	older	older	older	older	older	older	older	older
5020	1979	34	1	MSM	2013	HIV-1	2	3	2	3	3	older	older	older	older	older	older	older	older	older	older
1731	1989	19	1	MSM	2008	HIV-1	0	1	0	0	0	RECENT	RECENT	RECENT	RECENT	RECENT	RECENT	RECENT	RECENT	RECENT	RECENT
5026	1984	29	1	MSM	2013	HIV-1	2	3	2	3	3	older	older	older	older	older	older	older	older	older	older
2396	1965	44	1	MSM	2009	HIV-1	2	3	1	1	0	older	older	older	older	older	older	older	older	older	older
3685	1970	41	1	MSM	2011	HIV-1	0	1	0	0	0	RECENT	RECENT	RECENT	RECENT	RECENT	RECENT	RECENT	RECENT	RECENT	RECENT
1528	1968	40	1	MSM	2008	HIV-1	3	4	2	2	1	older	older	older	older	older	older	older	older	older	older
2777	1967	43	1	MSM	2010	HIV-1	2	3	2	3	3	older	older	older	older	older	older	older	older	older	older
2546	1964	46	1	MSM	2010	HIV-1	2	3	0	2	2	RECENT	older	older	older	RECENT	RECENT	RECENT	RECENT	RECENT	RECENT
1762	1968	40	1	MSM	2008	HIV-1	3	3	2	2	2	older	older	older	older	older	older	older	older	older	older
3212	1980	31	1	MSM	2011	HIV-1	2	3	0	3	2	RECENT	older	older	older	RECENT	RECENT	RECENT	RECENT	RECENT	RECENT
1732	1964	44	1	MSM	2008	HIV-1	2	3	2	2	2	older	older	older	older	older	older	older	older	older	older
4948	1982	31	1	MSM	2013	HIV-1	2	3	3	0	3	older	older	older	older	older	older	older	older	older	older
5051	1989	24	1	MSM	2013	HIV-1	2	3	2	3	3	older	older	older	older	older	older	older	older	older	older
3827	1964	47	1	MSM	2011	HIV-1	2	3	2	3	2	older	older	older	older	older	older	older	older	older	older
1942	1960	49	1	MSM	2009	HIV-1	2	3	1	3	2	older	older	older	older	older	older	older	older	older	older
1629	1943	65	1	MSM	2008	HIV-1	2	3	1	2	2	older	older	older	older	older	older	older	older	older	older
3315	1975	36	1	MSM	2011	HIV-1	2	3	0.5	1	0	RECENT	older	RECENT	older	RECENT	RECENT	RECENT	older	older	older
3559	1988	23	1	MSM	2011	HIV-1	2	3	1	3	3	older	older	older	older	older	older	older	older	older	older
2192	1962	47	1	MSM	2009	HIV-1	2	3	2	2	2	older	older	older	older	older	older	older	older	older	older
3192	1950	60	1	MSM	2010	HIV-1	2	3	2	3	2	older	older	older	older	older	older	older	older	older	older
3676	1972	39	1	MSM	2011	HIV-1	2	3	2	1	1	older	older	older	older	older	older	older	older	older	older
2217	1974	35	1	MSM	2009	HIV-1	2	3	2	3	3	older	older	older	older	older	older	older	older	older	older
5133	1991	22	1	MSM	2013	HIV-1	2	3	0.5	1	0.5	RECENT	older	older	older	older	older	older	older	older	older
2188	1988	21	1	MSM	2009	HIV-1	2	3	2	3	2	older	older	older	older	older	older	older	older	older	older
4243	1959	53	1	MSM	2012	HIV-1	2	3	3	4	3	older	older	older	older	older	older	older	older	older	older
1833	1959	50	1	MSM	2009	HIV-1	2	3	0.5	3	3	RECENT	older	older	older	older	older	older	older	older	older
2951	1960	50	1	MSM	2010	HIV-1	3	3	0	3	3	RECENT	older	older	older	RECENT	RECENT	RECENT	RECENT	RECENT	RECENT
4443	1958	54	1	MSM	2012	HIV-1	2	3	2	2	1	older	older	older	older	older	older	older	older	older	older
4695	1986	27	1	MSM	2013	HIV-1	2	3	3	4	3	older	older	older	older	older	older	older	older	older	older
3589	1965	46	1	MSM	2011	HIV-1	2	3	2	3	3	older	older	older	older	older	older	older	older	older	older
2260	1975	34	1	MSM	2009	HIV-1	2	3	3	3	3	older	older	older	older	older	older	older	older	older	older
2476	1981	28	1	MSM	2009	HIV-1	0	2	0	0	0	RECENT	RECENT	RECENT	RECENT	RECENT	RECENT	RECENT	RECENT	RECENT	RECENT
2249	1970	39	1	MSM	2009	HIV-1	2	3	2	3	2	older	older	older	older	older	older	older	older	older	older
2841	1969	41	1	MSM	2010	HIV-1	0	1	0	0	0	RECENT	RECENT	RECENT	RECENT	RECENT	RECENT	RECENT	RECENT	RECENT	RECENT
4107	1987	25	1	MSM	2012	HIV-1	0	1	0	0	0	RECENT	RECENT	RECENT	RECENT	RECENT	RECENT	RECENT	RECENT	RECENT	RECENT
1252	1969	39	1	MSM	2008	HIV-1	0	1	0	1	0	RECENT	RECENT	RECENT	RECENT	RECENT	RECENT	RECENT	RECENT	RECENT	RECENT
4351	1964	48	1	MSM	2012	HIV-1	0	1	2	2	0.5	older	RECENT	RECENT	older	RECENT	RECENT	RECENT	older	older	older
3485	1985	26	1	MSM	2011	HIV-1	2	3	2	1	1	older	older	older	older	older	older	older	older	older	older
2368	1967	42	1	MSM	2009	HIV-1	0	2	0	0	0	RECENT	RECENT	RECENT	RECENT	RECENT	RECENT	RECENT	RECENT	RECENT	RECENT
3014	1967	43	1	MSM	2010	HIV-1	0	0	0	0	0	RECENT	RECENT	RECENT	RECENT	RECENT	RECENT	RECENT	RECENT	RECENT	RECENT
3803	1991	20	1	MSM	2011	HIV-1	2	3	2	2	2	older	older	older	older	older	older	older	older	older	older
2264	1974	35	1	MSM	2009	HIV-1	0	1	0	0	0	RECENT	RECENT	RECENT	RECENT	RECENT	RECENT	RECENT	RECENT	RECENT	RECENT
2759	1973	37	1	MSM	2010	HIV-1	0	1	0	0	0	RECENT	RECENT	RECENT	RECENT	RECENT	RECENT	RECENT	RECENT	RECENT	RECENT
2634	1980	30	1	MSM	2010	HIV-1	3	3	2	3	3	older	older	older	older	older	older	older	older	older	older
3044	1985	25	1	MSM	2010	HIV-1	0	0	0	0	0	RECENT	RECENT	RECENT	RECENT	RECENT	RECENT	RECENT	RECENT	RECENT	RECENT
2944	1953	57	1	MSM	2010	HIV-1	0	2	0	0	0	RECENT	RECENT	RECENT	RECENT	RECENT	RECENT	RECENT	RECENT	RECENT	RECENT
2363	1987	22	1	MSM	2009	HIV-1	0	2	0	0	0	RECENT	RECENT	RECENT	RECENT	RECENT	RECENT	RECENT	RECENT	RECENT	RECENT
3476	1980	31	1	MSM	2011	HIV-1	0	0	0	0	0	RECENT	RECENT	RECENT	RECENT	RECENT	RECENT	RECENT	RECENT	RECENT	RECENT
1450	1986	22	1	MSM	2008	HIV-1	2	3	0.5	3	2	RECENT	older	older	older	older	older	older	older	older	older
3786	1971	40	1	MSM	2011	HIV-1	2	3	2	3	2	older	older	older	older	older	older	older	older	older	older
2349	1983	26	1	MSM	2009	HIV-1	2	1	0	1	0	RECENT	RECENT	RECENT	RECENT	RECENT	RECENT	RECENT	RECENT	RECENT	RECENT
3468	1944	67	1	MSM	2011	HIV-1	2	3	0	2	0	RECENT	older	older	older	RECENT	RECENT	RECENT	RECENT	RECENT	RECENT
3064	1976	34	1	MSM	2010	HIV-1	0.5	1	0	1	0	RECENT	RECENT	RECENT	RECENT	RECENT	RECENT	RECENT	RECENT	RECENT	RECENT
1735	1968	40	1	MSM	2008	HIV-1	0	3	0	0	0	RECENT	RECENT	RECENT	RECENT	RECENT	RECENT	RECENT	RECENT	RECENT	RECENT
924	1952	56	1	MSM	2008	HIV-1 AND HIV-2	0	3	0	0	0	RECENT	RECENT	RECENT	RECENT	RECENT	RECENT	RECENT	RECENT	RECENT	RECENT
3678	1977	34	1	MSM	2011	HIV-1	2	3	0	1	1	RECENT	older	older	older	older	older	older	older	older	older
3884	1956	56	1	MSM	2012	HIV-1	3	3	1	0.5	2	older	older	older	older	older	older	older	older	older	older
1542	1966	42	1	MSM	2008	HIV-1	2	3	0	3	2	RECENT	older	older	older	RECENT	RECENT	RECENT	RECENT	RECENT	RECENT
1436	1964	44	1	MSM	2008	HIV-1	2	3	3	3	2	older	older	older	older	older	older	older	older	older	older
2882	1977	33	1	MSM	2010	HIV-1 AND HIV-2	2	3	2	3	2	older	older	older	older	older	older	older	older	older	older
2857	1963	47	1	MSM	2010	HIV-1	3	3	3	3	2	older	older	older	older	older	older	older	older	older	older
1744	1990	18	1	MSM	2008	HIV-1	0	2	0	2	0	RECENT	RECENT	RECENT	RECENT	RECENT	RECENT	RECENT	RECENT	RECENT	RECENT
3836	1983	28	1	MSM	2011	HIV-1	0	2	0	0	0	RECENT	RECENT	RECENT	RECENT	RECENT	RECENT	RECENT	RECENT	RECENT	RECENT
4322	1986	26	1	MSM	2012	HIV-1	0	0.5	0	0	0	RECENT	RECENT	RECENT	RECENT	RECENT	RECENT	RECENT	RECENT	RECENT	RECENT
4235	1982	30	1	MSM	2012	HIV-1	0	0.5	0	0	0	RECENT	RECENT	RECENT	RECENT	RECENT	RECENT	RECENT	RECENT	RECENT	RECENT
4852	1978	35	1	MSM	2013	HIV-1	0	0.5	0.5	0.5	0	RECENT	RECENT	RECENT	older	RECENT	RECENT	RECENT	older	RECENT	RECENT
3982	1977	35	1	MSM	2012	HIV-1	2	3	2	3	2	older	older	older	older	older	older	older	older	older	older
1265	1978	30	1	MSM	2008	HIV-1	2	3	2	2	2	older	older	older	older	older	older	older	older	older	older
3110	1943	67	1	MSM	2010	HIV-1	2	3	2	4	3	older	older	older	older	older	older	older	older	older	older
4747	1952	61	1	MSM	2013	HIV-1	2	3	2	2	0	older	older	older	older	older	older	older	older	older	older
1342	1980	28	1	MSM	2008	HIV-1	2	1	3	3	3	older	older	older	older	older	older	older	older	older	older
4008	1974	38	1	MSM	2012	HIV-1	0	0	0	0	0	RECENT	RECENT	RECENT	RECENT	RECENT	RECENT	RECENT	RECENT	RECENT	RECENT
4141	1972	40	1	MSM	2012	HIV-1	0	0	0	0	0.5	RECENT	RECENT	RECENT	RECENT	RECENT	RECENT	RECENT	RECENT	RECENT	older
4175	1968	44	1	MSM	2012	HIV-1	0	0	0	0	0	RECENT	RECENT	RECENT	RECENT	RECENT	RECENT	RECENT	RECENT	RECENT	RECENT
4204	1990	22	1	MSM	2012	HIV-1	0	0	0	0	0	RECENT	RECENT	RECENT	RECENT	RECENT	RECENT	RECENT	RECENT	RECENT	RECENT
4358	1987	25	1	MSM	2012	HIV-1	0	0	0	0	0	RECENT	RECENT	RECENT	RECENT	RECENT	RECENT	RECENT	RECENT	RECENT	RECENT
1908	1973	36	1	MSM	2009	HIV-1	0	0	0	0	0	RECENT	RECENT	RECENT	RECENT	RECENT	RECENT	RECENT	RECENT	RECENT	RECENT
4713	1973	40	1	MSM	2013	HIV-1	0	0	0	0	0	RECENT	RECENT	RECENT	RECENT	RECENT	RECENT	RECENT	RECENT	RECENT	RECENT
4219	1989	23	1	MSM	2012	HIV-1	0	0	0	0	0	RECENT	RECENT	RECENT	RECENT	RECENT	RECENT	RECENT	RECENT	RECENT	RECENT
5144	1975	38	1	MSM	2013	HIV-1	0	0	0	0	0	RECENT	RECENT	RECENT	RECENT	RECENT	RECENT	RECENT	RECENT	RECENT	RECENT
2653	1980	30	1	MSM	2010	HIV-1	0	0	0	0	0	RECENT	RECENT	RECENT	RECENT	RECENT	RECENT	RECENT	RECENT	RECENT	RECENT
1306	1971	37	1	MSM	2008	HIV-1	0	0	0	0	0	RECENT	RECENT	RECENT	RECENT	RECENT	RECENT	RECENT	RECENT	RECENT	RECENT
3285	1966	45	1	MSM	2011	HIV-1	0	2	0	1	0	RECENT	RECENT	RECENT	RECENT	RECENT	RECENT	RECENT	RECENT	RECENT	RECENT
4679	1989	24	1	MSM	2013	HIV-1	0	2	0	2	2	RECENT	RECENT	RECENT	RECENT	RECENT	RECENT	RECENT	RECENT	RECENT	RECENT
2644	1979	31	1	MSM	2010	HIV-1	0	2	0	2	1	RECENT	RECENT	RECENT	RECENT	RECENT	RECENT	RECENT	RECENT	RECENT	RECENT
2027	1967	42	1	MSM	2009	HIV-1	0	2	0	2	2	RECENT	RECENT	RECENT	RECENT	RECENT	RECENT	RECENT	RECENT	RECENT	RECENT
2922	1961	49	1	MSM	2010	HIV-1	0	2	0	2	0.5	RECENT	RECENT	RECENT	RECENT	RECENT	RECENT	RECENT	RECENT	RECENT	RECENT
4726	1990	23	1	MSM	2013	HIV-1	0	0	0	0	0	RECENT	RECENT	RECENT	RECENT	RECENT	RECENT	RECENT	RECENT	RECENT	RECENT
1281	1974	34	1	MSM	2008	HIV-1	0	0	0	0	0	RECENT	RECENT	RECENT	RECENT	RECENT	RECENT	RECENT	RECENT	RECENT	RECENT
4183	1981	31	1	MSM	2012	HIV-1	0	0	0	0	0	RECENT	RECENT	RECENT	RECENT	RECENT	RECENT	RECENT	RECENT	RECENT	RECENT
4357	1989	23	1	MSM	2012	HIV-1	0	0	0	0	0	RECENT	RECENT	RECENT	RECENT	RECENT	RECENT	RECENT	RECENT	RECENT	RECENT
4949	1963	50	1	MSM	2013	HIV-1	0	0	0	0.5	0	RECENT	RECENT	RECENT	RECENT	RECENT	RECENT	RECENT	RECENT	RECENT	RECENT
3679	1972	39	1	MSM	2011	HIV-1	2	3	2	3	3	older	older	older	older	older	older	older	older	older	older
2633	1989	21	1	MSM	2010	HIV-1	0	0.5	0	0	0	RECENT	RECENT	RECENT	RECENT	RECENT	RECENT	RECENT	RECENT	RECENT	RECENT
1606	1958	50	1	MSM	2008	HIV-1	0	0	0	0	0	RECENT	RECENT	RECENT	RECENT	RECENT	RECENT	RECENT	RECENT	RECENT	RECENT
1971	1975	34	1	MSM	2009	HIV-1	0	0.5	0.5	0	0.5	RECENT	RECENT	RECENT	older	RECENT	RECENT	RECENT	older	RECENT	older
2686	1984	26	1	MSM	2010	HIV-1	0.5	0	0	0	0	RECENT	RECENT	RECENT	RECENT	RECENT	RECENT	RECENT	RECENT	RECENT	RECENT
1563	1968	40	1	MSM	2008	HIV-1	0	0.5	0	0.5	0	RECENT	RECENT	RECENT	RECENT	RECENT	RECENT	RECENT	RECENT	RECENT	RECENT
4909	1989	24	1	MSM	2013	HIV-1	3	3	2	3	3	older	older	older	older	older	older	older	older	older	older
1623	1949	59	1	MSM	2008	HIV-1	3	3	3	3	3	older	older	older	older	older	older	older	older	older	older
3060	1979	31	1	MSM	2010	HIV-1	2	3	2	3	2	older	older	older	older	older	older	older	older	older	older
1539	1980	28	1	MSM	2008	HIV-1	2	3	2	2	2	older	older	older	older	older	older	older	older	older	older
950	1979	29	1	MSM	2008	HIV-1	0	0.5	0	0	0	RECENT	RECENT	RECENT	RECENT	RECENT	RECENT	RECENT	RECENT	RECENT	RECENT
4454	1987	25	1	MSM	2012	HIV-1	0	0	0	0	0	RECENT	RECENT	RECENT	RECENT	RECENT	RECENT	RECENT	RECENT	RECENT	RECENT
4305	1977	35	1	MSM	2012	HIV-1	0	0	0	0	0	RECENT	RECENT	RECENT	RECENT	RECENT	RECENT	RECENT	RECENT	RECENT	RECENT
4404	1976	36	1	MSM	2012	HIV-1	0	0	0	0	0	RECENT	RECENT	RECENT	RECENT	RECENT	RECENT	RECENT	RECENT	RECENT	RECENT
2920	1959	51	1	MSM	2010	HIV-1	0	0	0	0	0	RECENT	RECENT	RECENT	RECENT	RECENT	RECENT	RECENT	RECENT	RECENT	RECENT
2594	1974	36	1	MSM	2010	HIV-1	0	0	0	0	0	RECENT	RECENT	RECENT	RECENT	RECENT	RECENT	RECENT	RECENT	RECENT	RECENT
3958	1963	49	1	MSM	2012	HIV-1	0	0	0	0	0	RECENT	RECENT	RECENT	RECENT	RECENT	RECENT	RECENT	RECENT	RECENT	RECENT
4289	1977	35	1	MSM	2012	HIV-1	0	0	0	2	0	RECENT	RECENT	RECENT	RECENT	RECENT	RECENT	RECENT	RECENT	RECENT	RECENT
5201	1964	49	1	MSM	2013	HIV-1	0	0	0	0	0	RECENT	RECENT	RECENT	RECENT	RECENT	RECENT	RECENT	RECENT	RECENT	RECENT
1352	1968	40	1	MSM	2008	HIV-1	0	0	0	0	0	RECENT	RECENT	RECENT	RECENT	RECENT	RECENT	RECENT	RECENT	RECENT	RECENT
4523	1969	43	1	MSM	2012	HIV-1	0	0	0	0	0	RECENT	RECENT	RECENT	RECENT	RECENT	RECENT	RECENT	RECENT	RECENT	RECENT
3617	1963	48	1	MSM	2011	HIV-1	0	0	0	0	0	RECENT	RECENT	RECENT	RECENT	RECENT	RECENT	RECENT	RECENT	RECENT	RECENT
4228	1979	33	1	MSM	2012	HIV-1	2	3	2	3	3	older	older	older	older	older	older	older	older	older	older
5212	1993	20	1	MSM	2013	HIV-1	2	3	3	3	3	older	older	older	older	older	older	older	older	older	older
1260	1947	61	1	MSM	2008	HIV-1	2	3	3	3	3	older	older	older	older	older	older	older	older	older	older
4017	1985	27	1	MSM	2012	HIV-1	2	3	2	3	3	older	older	older	older	older	older	older	older	older	older
4110	1958	54	1	MSM	2012	HIV-1	2	3	2	2	2	older	older	older	older	older	older	older	older	older	older
1153	1982	26	1	MSM	2008	HIV-1	2	3	3	4	4	older	older	older	older	older	older	older	older	older	older
5203	1972	41	1	MSM	2013	HIV-1	2	3	2	1	0.5	older	older	older	older	older	older	older	older	older	older
4364	1981	31	1	MSM	2012	HIV-1	2	3	0	3	2	RECENT	older	older	older	RECENT	RECENT	RECENT	RECENT	RECENT	RECENT
2094	1988	21	1	MSM	2009	HIV-1	2	3	0	1	0	RECENT	older	RECENT	older	RECENT	RECENT	RECENT	older	older	older
1160	1976	32	1	MSM	2008	HIV-1	2	3	0.5	3	3	RECENT	older	older	older	older	older	older	older	older	older
4630	1971	42	1	MSM	2013	HIV-1	0.5	3	0	3	1	RECENT	RECENT	RECENT	RECENT	RECENT	RECENT	RECENT	RECENT	RECENT	RECENT
1593	1980	28	1	MSM	2008	HIV-1	1	3	0	3	2	RECENT	RECENT	RECENT	RECENT	RECENT	RECENT	RECENT	RECENT	RECENT	RECENT
4612	1991	22	1	MSM	2013	HIV-1	1	3	1	3	2	older	older	older	older	older	older	older	older	RECENT	RECENT
1569	1986	22	1	MSM	2008	HIV-1	1	3	0	2	0	RECENT	RECENT	RECENT	RECENT	RECENT	RECENT	RECENT	RECENT	RECENT	RECENT
4799	1972	41	1	MSM	2013	HIV-1	0.5	3	0	3	2	RECENT	RECENT	RECENT	RECENT	RECENT	RECENT	RECENT	RECENT	RECENT	RECENT
4440	1991	21	1	MSM	2012	HIV-1	0.5	3	1	3	2	older	older	older	older	older	older	older	older	RECENT	RECENT
3397	1980	31	1	MSM	2011	HIV-1	0.5	3	0	2	1	RECENT	RECENT	RECENT	RECENT	RECENT	RECENT	RECENT	RECENT	RECENT	RECENT
4056	1975	37	1	MSM	2012	HIV-1	0.5	3	3	1	2	older	older	older	older	older	older	older	older	older	older
3905	1982	30	1	MSM	2012	HIV-1	2	3	0	2	0.5	RECENT	older	older	older	RECENT	RECENT	RECENT	RECENT	RECENT	RECENT
3465	1978	33	1	MSM	2011	HIV-1	0.5	3	0.5	3	2	RECENT	RECENT	RECENT	older	older	older	RECENT	older	RECENT	RECENT
2204	1980	29	1	MSM	2009	HIV-1	0.5	3	2	3	3	older	older	older	older	older	older	older	older	older	older
4587	1980	33	1	MSM	2013	HIV-1	2	3	2	3	2	older	older	older	older	older	older	older	older	older	older
4585	1978	35	1	MSM	2013	HIV-1	2	3	2	3	3	older	older	older	older	older	older	older	older	older	older
4569	1983	30	1	MSM	2013	HIV-1	2	3	1	3	3	older	older	older	older	older	older	older	older	older	older
1244	1949	59	1	MSM	2008	HIV-1	2	3	1	3	3	older	older	older	older	older	older	older	older	older	older
2054	1978	31	1	MSM	2009	HIV-1	2	3	1	4	3	older	older	older	older	older	older	older	older	older	older
4109	1984	28	1	MSM	2012	HIV-1	1	3	2	3	1	older	older	older	older	older	older	older	older	older	older
2061	1988	21	1	MSM	2009	HIV-1	2	3	0	1	0	RECENT	older	RECENT	older	RECENT	RECENT	RECENT	older	older	older
1993	1978	31	1	MSM	2009	HIV-1	1	3	2	3	2	older	older	older	older	older	older	older	older	older	older
1453	1973	35	1	MSM	2008	HIV-1	1	3	0	3	1	RECENT	RECENT	RECENT	RECENT	RECENT	RECENT	RECENT	RECENT	RECENT	RECENT
1459	1978	30	1	MSM	2008	HIV-1	1	3	0	3	2	RECENT	RECENT	RECENT	RECENT	RECENT	RECENT	RECENT	RECENT	RECENT	RECENT
4123	1980	32	1	MSM	2012	HIV-1	2	3	2	3	3	older	older	older	older	older	older	older	older	older	older
4568	1972	41	1	MSM	2013	HIV-1	2	3	2	3	3	older	older	older	older	older	older	older	older	older	older
4407	1980	32	1	MSM	2012	HIV-1	2	3	2	0	0	older	older	older	older	older	older	older	older	older	older
2151	1981	28	1	MSM	2009	HIV-1	2	3	2	3	2	older	older	older	older	older	older	older	older	older	older
2073	1980	29	1	MSM	2009	HIV-1	2	3	2	2	0	older	older	older	older	older	older	older	older	older	older
4164	1963	49	1	MSM	2012	HIV-1	2	3	4	2	2	older	older	older	older	older	older	older	older	older	older
1389	1969	39	1	MSM	2008	HIV-1	2	3	2	3	2	older	older	older	older	older	older	older	older	older	older
4153	1970	42	1	MSM	2012	HIV-1	2	3	2	4	3	older	older	older	older	older	older	older	older	older	older
4633	1985	28	1	MSM	2013	HIV-1	2	3	1	3	3	older	older	older	older	older	older	older	older	older	older
4574	1983	30	1	MSM	2013	HIV-1	2	3	0.5	2	2	RECENT	older	older	older	older	older	older	older	older	older
4172	1963	49	1	MSM	2012	HIV-1	2	3	2	3	2	older	older	older	older	older	older	older	older	older	older
1331	1968	40	1	MSM	2008	HIV-1	0	0	0	0	0	RECENT	RECENT	RECENT	RECENT	RECENT	RECENT	RECENT	RECENT	RECENT	RECENT
2880	1962	48	1	MSM	2010	HIV-1	2	3	2	3	2	older	older	older	older	older	older	older	older	older	older
4975	1989	24	1	MSM	2013	HIV-1	2	3	2	3	3	older	older	older	older	older	older	older	older	older	older
2524	1963	47	1	MSM	2010	HIV-1	0	0	0	0	0	RECENT	RECENT	RECENT	RECENT	RECENT	RECENT	RECENT	RECENT	RECENT	RECENT
2850	1977	33	1	MSM	2010	HIV-1	2	3	0	0.5	0	RECENT	older	RECENT	older	RECENT	RECENT	RECENT	older	older	older
2737	1962	48	1	MSM	2010	HIV-1	0	0	0	0	0	RECENT	RECENT	RECENT	RECENT	RECENT	RECENT	RECENT	RECENT	RECENT	RECENT
1242	1972	36	1	MSM	2008	HIV-1	0	0	0	0	0	RECENT	RECENT	RECENT	RECENT	RECENT	RECENT	RECENT	RECENT	RECENT	RECENT
2231	1979	30	1	MSM	2009	HIV-1	0	1	0	0.5	0	RECENT	RECENT	RECENT	RECENT	RECENT	RECENT	RECENT	RECENT	RECENT	RECENT
2037	1978	31	1	MSM	2009	HIV-1	0	0.5	0	0	0	RECENT	RECENT	RECENT	RECENT	RECENT	RECENT	RECENT	RECENT	RECENT	RECENT
3351	1961	50	1	MSM	2011	HIV-1	0	1	0	0.5	0	RECENT	RECENT	RECENT	RECENT	RECENT	RECENT	RECENT	RECENT	RECENT	RECENT
4269	1970	42	1	MSM	2012	HIV-1	2	3	2	3	3	older	older	older	older	older	older	older	older	older	older
2839	1987	23	1	MSM	2010	HIV-1	2	3	2	2	2	older	older	older	older	older	older	older	older	older	older
2840	1958	52	1	MSM	2010	HIV-1	2	3	0	0	0	RECENT	older	RECENT	older	RECENT	RECENT	RECENT	older	older	older
1027	1967	41	1	MSM	2008	HIV-1	0	0	0	0	0	RECENT	RECENT	RECENT	RECENT	RECENT	RECENT	RECENT	RECENT	RECENT	RECENT
2911	1976	34	1	MSM	2010	HIV-1	2	3	0	2	0	RECENT	older	older	older	RECENT	RECENT	RECENT	RECENT	RECENT	RECENT
2545	1966	44	1	MSM	2010	HIV-1	2	3	0	3	2	RECENT	older	older	older	RECENT	RECENT	RECENT	RECENT	RECENT	RECENT
2845	1980	30	1	MSM	2010	HIV-1	2	3	0	2	1	RECENT	older	older	older	RECENT	RECENT	RECENT	RECENT	RECENT	RECENT
2862	1947	63	1	MSM	2010	HIV-1	2	3	2	2	2	older	older	older	older	older	older	older	older	older	older
1974	1955	54	1	MSM	2009	HIV-1	2	3	2	2	2	older	older	older	older	older	older	older	older	older	older
1894	1975	34	1	MSM	2009	HIV-1	0	0	0	0	0	RECENT	RECENT	RECENT	RECENT	RECENT	RECENT	RECENT	RECENT	RECENT	RECENT
2899	1978	32	1	MSM	2010	HIV-1	2	3	2	1	2	older	older	older	older	older	older	older	older	older	older
1192	1968	40	1	MSM	2008	HIV-1	2	3	0.5	3	3	RECENT	older	older	older	older	older	older	older	older	older
3937	1967	45	1	MSM	2012	HIV-1	2	3	2	3	3	older	older	older	older	older	older	older	older	older	older
4667	1987	26	1	MSM	2013	HIV-1	2	3	2	3	2	older	older	older	older	older	older	older	older	older	older
3959	1987	25	1	MSM	2012	HIV-1	2	3	0.5	3	2	RECENT	older	older	older	older	older	older	older	older	older
2064	1987	22	1	MSM	2009	HIV-1	2	3	2	2	0.5	older	older	older	older	older	older	older	older	older	older
2159	1977	32	1	MSM	2009	HIV-1	2	3	1	0	0	older	older	RECENT	older	RECENT	RECENT	RECENT	older	older	older
2335	1965	44	1	MSM	2009	HIV-1	0.5	3	0	2	0.5	RECENT	RECENT	RECENT	RECENT	RECENT	RECENT	RECENT	RECENT	RECENT	RECENT
4353	1975	37	1	MSM	2012	HIV-1	2	3	2	3	3	older	older	older	older	older	older	older	older	older	older
1172	1983	25	1	MSM	2008	HIV-1	2	3	0	3	2	RECENT	older	older	older	RECENT	RECENT	RECENT	RECENT	RECENT	RECENT
4022	1976	36	1	MSM	2012	HIV-1	2	3	2	2	1	older	older	older	older	older	older	older	older	older	older
5195	1987	26	1	MSM	2013	HIV-1	2	3	3	3	3	older	older	older	older	older	older	older	older	older	older
1960	1971	38	1	MSM	2009	HIV-1	2	3	2	3	2	older	older	older	older	older	older	older	older	older	older
1228	1978	30	1	MSM	2008	HIV-1	0	0.5	0	0	0	RECENT	RECENT	RECENT	RECENT	RECENT	RECENT	RECENT	RECENT	RECENT	RECENT
2376	1950	59	1	MSM	2009	HIV-1	2	3	3	2	2	older	older	older	older	older	older	older	older	older	older
1868	1962	47	1	MSM	2009	HIV-1	0	0	0	1	0	RECENT	RECENT	RECENT	RECENT	RECENT	RECENT	RECENT	RECENT	RECENT	RECENT
2385	1961	48	1	MSM	2009	HIV-1	2	3	0	4	2	RECENT	older	older	older	RECENT	RECENT	RECENT	RECENT	RECENT	RECENT
4024	1984	28	1	MSM	2012	HIV-1	2	3	2	3	3	older	older	older	older	older	older	older	older	older	older
4000	1981	31	1	MSM	2012	HIV-1	2	3	3	3	3	older	older	older	older	older	older	older	older	older	older
4032	1987	25	1	MSM	2012	HIV-1	2	3	2	3	3	older	older	older	older	older	older	older	older	older	older
2371	1977	32	1	MSM	2009	HIV-1	2	3	1	3	3	older	older	older	older	older	older	older	older	older	older
1324	1979	29	1	MSM	2008	HIV-1	0	0	0	0	0	RECENT	RECENT	RECENT	RECENT	RECENT	RECENT	RECENT	RECENT	RECENT	RECENT
4822	1995	18	1	MSM	2013	HIV-1	2	3	2	2	2	older	older	older	older	older	older	older	older	older	older
3324	1985	26	1	MSM	2011	HIV-1	2	3	0	2	0	RECENT	older	older	older	RECENT	RECENT	RECENT	RECENT	RECENT	RECENT
4956	1985	28	1	MSM	2013	HIV-1	2	3	4	2	4	older	older	older	older	older	older	older	older	older	older
1896	1965	44	1	MSM	2009	HIV-1	2	3	0	3	2	RECENT	older	older	older	RECENT	RECENT	RECENT	RECENT	RECENT	RECENT
1916	1972	37	1	MSM	2009	HIV-1	2	3	2	3	2	older	older	older	older	older	older	older	older	older	older
5041	1961	52	1	MSM	2013	HIV-1	2	3	0	3	2	RECENT	older	older	older	RECENT	RECENT	RECENT	RECENT	RECENT	RECENT
3974	1969	43	1	MSM	2012	HIV-1	2	3	3	3	3	older	older	older	older	older	older	older	older	older	older
4841	1978	35	1	MSM	2013	HIV-1	2	3	2	4	3	older	older	older	older	older	older	older	older	older	older
1903	1976	33	1	MSM	2009	HIV-1	2	3	2	2	1	older	older	older	older	older	older	older	older	older	older
4912	1967	46	1	MSM	2013	HIV-1	2	3	0	3	2	RECENT	older	older	older	RECENT	RECENT	RECENT	RECENT	RECENT	RECENT
1667	1976	32	1	MSM	2008	HIV-1	2	3	0	3	2	RECENT	older	older	older	RECENT	RECENT	RECENT	RECENT	RECENT	RECENT
1354	1944	64	1	MSM	2008	HIV-1	0	3	1	2	0	older	RECENT	RECENT	older	RECENT	RECENT	RECENT	older	RECENT	RECENT
4918	1988	25	1	MSM	2013	HIV-1	0	0	0	0	0	RECENT	RECENT	RECENT	RECENT	RECENT	RECENT	RECENT	RECENT	RECENT	RECENT
2962	1982	28	1	MSM	2010	HIV-1	0	3	0	2	0.5	RECENT	RECENT	RECENT	RECENT	RECENT	RECENT	RECENT	RECENT	RECENT	RECENT
2569	1987	23	1	MSM	2010	HIV-1	0.5	3	0	3	0	RECENT	RECENT	RECENT	RECENT	RECENT	RECENT	RECENT	RECENT	RECENT	RECENT
4240	1974	38	1	MSM	2012	HIV-1	2	3	3	0.5	0.5	older	older	older	older	older	older	older	older	older	older
2511	1968	42	1	MSM	2010	HIV-1	2	3	1	3	3	older	older	older	older	older	older	older	older	older	older
3360	1986	25	1	MSM	2011	HIV-1	2	3	2	2	0	older	older	older	older	older	older	older	older	older	older
4934	1963	50	1	MSM	2013	HIV-1	2	3	3	3	3	older	older	older	older	older	older	older	older	older	older
1434	1967	41	1	MSM	2008	HIV-1	2	3	0.5	3	2	RECENT	older	older	older	older	older	older	older	older	older
4740	1965	48	1	MSM	2013	HIV-1	2	3	3	3	3	older	older	older	older	older	older	older	older	older	older
3571	1975	36	1	MSM	2011	HIV-1	0	0.5	0	0	0	RECENT	RECENT	RECENT	RECENT	RECENT	RECENT	RECENT	RECENT	RECENT	RECENT
3500	1977	34	1	MSM	2011	HIV-1	0	0	0	0	0	RECENT	RECENT	RECENT	RECENT	RECENT	RECENT	RECENT	RECENT	RECENT	RECENT
3428	1952	59	1	MSM	2011	HIV-1	0	2	0	0.5	0	RECENT	RECENT	RECENT	RECENT	RECENT	RECENT	RECENT	RECENT	RECENT	RECENT
3788	1984	27	1	MSM	2011	HIV-1	0	0.5	0	0	0	RECENT	RECENT	RECENT	RECENT	RECENT	RECENT	RECENT	RECENT	RECENT	RECENT
4065	1982	30	1	MSM	2012	HIV-1	0	0	0	0	0	RECENT	RECENT	RECENT	RECENT	RECENT	RECENT	RECENT	RECENT	RECENT	RECENT
3762	1973	38	1	MSM	2011	HIV-1	0	2	0	0.5	0	RECENT	RECENT	RECENT	RECENT	RECENT	RECENT	RECENT	RECENT	RECENT	RECENT
4716	1975	38	1	MSM	2013	HIV-1	3	3	3	3	3	older	older	older	older	older	older	older	older	older	older
3689	1974	37	1	MSM	2011	HIV-1	0	0	0	0	0	RECENT	RECENT	RECENT	RECENT	RECENT	RECENT	RECENT	RECENT	RECENT	RECENT
3783	1969	42	1	MSM	2011	HIV-1	0	0	0	0	0	RECENT	RECENT	RECENT	RECENT	RECENT	RECENT	RECENT	RECENT	RECENT	RECENT
3784	1946	65	1	MSM	2011	HIV-1	0	0	0	0	0	RECENT	RECENT	RECENT	RECENT	RECENT	RECENT	RECENT	RECENT	RECENT	RECENT
1948	1979	30	1	MSM	2009	HIV-1	0	0	0	0	0	RECENT	RECENT	RECENT	RECENT	RECENT	RECENT	RECENT	RECENT	RECENT	RECENT
4074	1967	45	1	MSM	2012	HIV-1	2	3	3	3	3	older	older	older	older	older	older	older	older	older	older
2190	1974	35	1	MSM	2009	HIV-1	2	3	1	0	0	older	older	RECENT	older	RECENT	RECENT	RECENT	older	older	older
3005	1949	61	1	MSM	2010	HIV-1	2	3	0	2	1	RECENT	older	older	older	RECENT	RECENT	RECENT	RECENT	RECENT	RECENT
3423	1963	48	1	MSM	2011	HIV-1	2	3	0	2	2	RECENT	older	older	older	RECENT	RECENT	RECENT	RECENT	RECENT	RECENT
3508	1970	41	1	MSM	2011	HIV-1	2	3	2	2	0.5	older	older	older	older	older	older	older	older	older	older
4876	1971	42	1	MSM	2013	HIV-1	2	3	2	3	2	older	older	older	older	older	older	older	older	older	older
3361	1981	30	1	MSM	2011	HIV-1	2	3	2	3	3	older	older	older	older	older	older	older	older	older	older
1121	1976	32	1	MSM	2008	HIV-1	2	3	2	2	2	older	older	older	older	older	older	older	older	older	older
1737	1957	51	1	MSM	2008	HIV-1	2	3	2	1	0	older	older	older	older	older	older	older	older	older	older
1835	1977	32	1	MSM	2009	HIV-1	2	3	2	1	2	older	older	older	older	older	older	older	older	older	older
2055	1978	31	1	MSM	2009	HIV-1	1	3	1	4	3	older	older	older	older	older	older	older	older	RECENT	RECENT
3915	1986	26	1	MSM	2012	HIV-1	1	3	3	3	3	older	older	older	older	older	older	older	older	older	older
3448	1972	39	1	MSM	2011	HIV-1	2	3	1	1	1	older	older	older	older	older	older	older	older	older	older
5045	1967	46	1	MSM	2013	HIV-1	2	3	0	2	0	RECENT	older	older	older	RECENT	RECENT	RECENT	RECENT	RECENT	RECENT
4906	1972	41	1	MSM	2013	HIV-1	2	3	3	3	3	older	older	older	older	older	older	older	older	older	older
3237	1981	30	1	MSM	2011	HIV-1	1	3	0	2	0	RECENT	RECENT	RECENT	RECENT	RECENT	RECENT	RECENT	RECENT	RECENT	RECENT
4868	1977	36	1	MSM	2013	HIV-1	1	3	0	3	2	RECENT	RECENT	RECENT	RECENT	RECENT	RECENT	RECENT	RECENT	RECENT	RECENT
3677	1985	26	1	MSM	2011	HIV-1	1	3	0	3	2	RECENT	RECENT	RECENT	RECENT	RECENT	RECENT	RECENT	RECENT	RECENT	RECENT
1104	1974	34	1	MSM	2008	HIV-1	1	3	2	3	2	older	older	older	older	older	older	older	older	older	older
1840	1985	24	1	MSM	2009	HIV-1	1	3	2	3	1	older	older	older	older	older	older	older	older	older	older
3117	1982	28	1	MSM	2010	HIV-1	2	3	2	3	3	older	older	older	older	older	older	older	older	older	older
1020	1985	23	1	MSM	2008	HIV-1	1	3	2	2	0	older	older	older	older	older	older	older	older	older	older
2221	1959	50	1	MSM	2009	HIV-1	1	3	0.5	3	3	RECENT	older	older	older	older	older	older	older	RECENT	RECENT
2818	1971	39	1	MSM	2010	HIV-1	1	3	2	1	0	older	older	older	older	older	older	older	older	older	older
2119	1963	46	1	MSM	2009	HIV-1	1	3	0	0	0	RECENT	RECENT	RECENT	RECENT	RECENT	RECENT	RECENT	RECENT	RECENT	RECENT
3802	1985	26	1	MSM	2011	HIV-1	1	3	1	2	2	older	older	older	older	older	older	older	older	RECENT	RECENT
1874	1977	32	1	MSM	2009	HIV-1	2	3	0	0	0	RECENT	older	RECENT	older	RECENT	RECENT	RECENT	older	older	older
978	1964	44	1	MSM	2008	HIV-1	2	3	0	2	1	RECENT	older	older	older	RECENT	RECENT	RECENT	RECENT	RECENT	RECENT
2541	1961	49	1	MSM	2010	HIV-1	1	3	0.5	3	0	RECENT	older	older	older	older	older	older	older	RECENT	RECENT
2827	1980	30	1	MSM	2010	HIV-1	1	3	2	0	2	older	older	older	older	older	older	older	older	older	older
2913	1984	26	1	MSM	2010	HIV-1	1	3	0	3	0.5	RECENT	RECENT	RECENT	RECENT	RECENT	RECENT	RECENT	RECENT	RECENT	RECENT
901	1978	30	1	MSM	2008	HIV-1	2	3	2	3	3	older	older	older	older	older	older	older	older	older	older
2917	1965	45	1	MSM	2010	HIV-1	1	3	1	1	2	older	older	older	older	older	older	older	older	RECENT	older
1513	1977	31	1	MSM	2008	HIV-1	1	3	0	3	2	RECENT	RECENT	RECENT	RECENT	RECENT	RECENT	RECENT	RECENT	RECENT	RECENT
1587	1980	28	1	MSM	2008	HIV-1	0	3	0	3	2	RECENT	RECENT	RECENT	RECENT	RECENT	RECENT	RECENT	RECENT	RECENT	RECENT
4100	1944	68	1	MSM	2012	HIV-1	0.5	3	2	3	2	older	older	older	older	older	older	older	older	older	older
4198	1969	43	1	MSM	2012	HIV-1	0	3	0	2	1	RECENT	RECENT	RECENT	RECENT	RECENT	RECENT	RECENT	RECENT	RECENT	RECENT
4532	1966	46	1	MSM	2012	HIV-1	0	3	0	2	0	RECENT	RECENT	RECENT	RECENT	RECENT	RECENT	RECENT	RECENT	RECENT	RECENT
4146	1991	21	1	MSM	2012	HIV-1	1	3	3	3	2	older	older	older	older	older	older	older	older	older	older
4214	1965	47	1	MSM	2012	HIV-1	2	3	2	2	2	older	older	older	older	older	older	older	older	older	older
3619	1958	53	1	MSM	2011	HIV-1	1	3	3	0.5	0	older	older	older	older	older	older	older	older	older	older
1799	1986	23	1	MSM	2009	HIV-1	0	3	0	1	0	RECENT	RECENT	RECENT	RECENT	RECENT	RECENT	RECENT	RECENT	RECENT	RECENT
1786	1985	24	1	MSM	2009	HIV-1	0	3	0	2	0.5	RECENT	RECENT	RECENT	RECENT	RECENT	RECENT	RECENT	RECENT	RECENT	RECENT
1270	1955	53	1	MSM	2008	HIV-1	0	3	2	2	1	older	older	older	older	older	older	older	older	older	older
2937	1979	31	1	MSM	2010	HIV-1	0	3	0	2	2	RECENT	RECENT	RECENT	RECENT	RECENT	RECENT	RECENT	RECENT	RECENT	RECENT
4684	1961	52	1	MSM	2013	HIV-1	2	3	2	3	2	older	older	older	older	older	older	older	older	older	older
2863	1966	44	1	MSM	2010	HIV-1	0	3	0	2	1	RECENT	RECENT	RECENT	RECENT	RECENT	RECENT	RECENT	RECENT	RECENT	RECENT
2778	1985	25	1	MSM	2010	HIV-1	1	3	0	3	3	RECENT	RECENT	RECENT	RECENT	RECENT	RECENT	RECENT	RECENT	RECENT	RECENT
3545	1988	23	1	MSM	2011	HIV-1	0	3	0.5	3	2	RECENT	RECENT	RECENT	older	older	older	RECENT	older	RECENT	RECENT
1015	1958	50	1	MSM	2008	HIV-1	1	3	2	3	3	older	older	older	older	older	older	older	older	older	older
4981	1971	42	1	MSM	2013	HIV-1	0	3	0	3	3	RECENT	RECENT	RECENT	RECENT	RECENT	RECENT	RECENT	RECENT	RECENT	RECENT
3903	1991	21	1	MSM	2012	HIV-1	0.5	3	0	3	0.5	RECENT	RECENT	RECENT	RECENT	RECENT	RECENT	RECENT	RECENT	RECENT	RECENT
3850	1982	30	1	MSM	2012	HIV-1	3	3	3	3	3	older	older	older	older	older	older	older	older	older	older
3310	1981	30	1	MSM	2011	HIV-1	0	3	0.5	3	0	RECENT	RECENT	RECENT	older	RECENT	RECENT	RECENT	older	RECENT	RECENT
4401	1987	25	1	MSM	2012	HIV-1	2	3	3	3	2	older	older	older	older	older	older	older	older	older	older
4409	1977	35	1	MSM	2012	HIV-1	2	3	2	3	3	older	older	older	older	older	older	older	older	older	older
4518	1973	39	1	MSM	2012	HIV-1	3	3	3	3	3	older	older	older	older	older	older	older	older	older	older
3539	1988	23	1	MSM	2011	HIV-1	3	3	3	3	3	older	older	older	older	older	older	older	older	older	older
4442	1969	43	1	MSM	2012	HIV-1	3	3	4	2	4	older	older	older	older	older	older	older	older	older	older
3189	1972	38	1	MSM	2010	HIV-1	3	3	0	2	2	RECENT	older	older	older	RECENT	RECENT	RECENT	RECENT	RECENT	RECENT
3976	1982	30	1	MSM	2012	HIV-1	3	4	2	3	3	older	older	older	older	older	older	older	older	older	older
2316	1974	35	1	MSM	2009	HIV-1	3	3	2	4	3	older	older	older	older	older	older	older	older	older	older
3821	1990	21	1	MSM	2011	HIV-1	3	3	2	4	3	older	older	older	older	older	older	older	older	older	older
4654	1977	36	1	MSM	2013	HIV-1	2	3	2	3	2	older	older	older	older	older	older	older	older	older	older
3829	1973	38	1	MSM	2011	HIV-1	2	4	3	2	2	older	older	older	older	older	older	older	older	older	older
4069	1984	28	1	MSM	2012	HIV-1	2	3	2	3	2	older	older	older	older	older	older	older	older	older	older
2173	1984	25	1	MSM	2009	HIV-1	3	3	2	3	3	older	older	older	older	older	older	older	older	older	older
3522	1988	23	1	MSM	2011	HIV-1	3	3	3	3	3	older	older	older	older	older	older	older	older	older	older
4966	1967	46	1	MSM	2013	HIV-1	2	3	3	2	3	older	older	older	older	older	older	older	older	older	older
2443	1980	29	1	MSM	2009	HIV-1	3	3	4	4	3	older	older	older	older	older	older	older	older	older	older
2831	1962	48	1	MSM	2010	HIV-1	2	3	2	3	2	older	older	older	older	older	older	older	older	older	older
2876	1969	41	1	MSM	2010	HIV-1	3	3	2	4	3	older	older	older	older	older	older	older	older	older	older
1927	1973	36	1	MSM	2009	HIV-1	3	3	1	3	3	older	older	older	older	older	older	older	older	older	older
5139	1978	35	1	MSM	2013	HIV-1	0	0	0	0	0	RECENT	RECENT	RECENT	RECENT	RECENT	RECENT	RECENT	RECENT	RECENT	RECENT
4315	1976	36	1	MSM	2012	HIV-1	2	4	2	3	3	older	older	older	older	older	older	older	older	older	older
4655	1970	43	1	MSM	2013	HIV-1	2	3	2	2	1	older	older	older	older	older	older	older	older	older	older
3338	1980	31	1	MSM	2011	HIV-1	2	3	3	3	3	older	older	older	older	older	older	older	older	older	older
4536	1965	47	1	MSM	2012	HIV-1	3	3	3	3	2	older	older	older	older	older	older	older	older	older	older
3735	1970	41	1	MSM	2011	HIV-1	3	4	3	4	4	older	older	older	older	older	older	older	older	older	older
2577	1966	44	1	MSM	2010	HIV-1	4	4	3	0	1	older	older	older	older	older	older	older	older	older	older
4961	1984	29	1	MSM	2013	HIV-1	2	3	0	2	2	RECENT	older	older	older	RECENT	RECENT	RECENT	RECENT	RECENT	RECENT
3969	1976	36	1	MSM	2012	HIV-1	2	3	2	3	1	older	older	older	older	older	older	older	older	older	older
3462	1987	24	1	MSM	2011	HIV-1	2	3	3	4	3	older	older	older	older	older	older	older	older	older	older
3975	1988	24	1	MSM	2012	HIV-1	3	4	3	2	2	older	older	older	older	older	older	older	older	older	older
4804	1983	30	1	MSM	2013	HIV-1	3	4	3	4	4	older	older	older	older	older	older	older	older	older	older
4809	1986	27	1	MSM	2013	HIV-1	3	3	3	3	3	older	older	older	older	older	older	older	older	older	older
4476	1985	27	1	MSM	2012	HIV-1	3	4	3	3	4	older	older	older	older	older	older	older	older	older	older
4186	1980	32	1	MSM	2012	HIV-1	3	4	2	3	2	older	older	older	older	older	older	older	older	older	older
2463	1968	41	1	MSM	2009	HIV-1	3	4	2	4	3	older	older	older	older	older	older	older	older	older	older
3599	1984	27	1	MSM	2011	HIV-1	2	3	3	3	3	older	older	older	older	older	older	older	older	older	older
5079	1991	22	1	MSM	2013	HIV-1	0	3	0	2	0.5	RECENT	RECENT	RECENT	RECENT	RECENT	RECENT	RECENT	RECENT	RECENT	RECENT
1770	1976	32	1	MSM	2008	HIV-1	2	3	0	3	2	RECENT	older	older	older	RECENT	RECENT	RECENT	RECENT	RECENT	RECENT
3766	1963	48	1	MSM	2011	HIV-1	3	4	3	4	3	older	older	older	older	older	older	older	older	older	older
3392	1982	29	1	MSM	2011	HIV-1	3	3	2	3	3	older	older	older	older	older	older	older	older	older	older
1335	1965	43	1	MSM	2008	HIV-1	2	3	2	3	2	older	older	older	older	older	older	older	older	older	older
4304	1987	25	1	MSM	2012	HIV-1	3	3	2	2	3	older	older	older	older	older	older	older	older	older	older
4328	1975	37	1	MSM	2012	HIV-1	0	2	0	0	0	RECENT	RECENT	RECENT	RECENT	RECENT	RECENT	RECENT	RECENT	RECENT	RECENT
4854	1991	22	1	MSM	2013	HIV-1	3	3	3	3	3	older	older	older	older	older	older	older	older	older	older
5154	1971	42	1	MSM	2013	HIV-1	0	2	1	2	2	older	RECENT	RECENT	older	RECENT	RECENT	RECENT	older	RECENT	RECENT
4259	1964	48	1	MSM	2012	HIV-1	2	3	3	3	3	older	older	older	older	older	older	older	older	older	older
1396	1972	36	1	MSM	2008	HIV-1	2	2	0	3	1	RECENT	RECENT	RECENT	RECENT	RECENT	RECENT	RECENT	RECENT	RECENT	RECENT
2011	1985	24	1	MSM	2009	HIV-1	3	3	2	2	3	older	older	older	older	older	older	older	older	older	older
2029	1984	25	1	MSM	2009	HIV-1	0	2	0	2	1	RECENT	RECENT	RECENT	RECENT	RECENT	RECENT	RECENT	RECENT	RECENT	RECENT
4370	1986	26	1	MSM	2012	HIV-1	2	3	2	3	3	older	older	older	older	older	older	older	older	older	older
1087	1967	41	1	MSM	2008	HIV-1	2	3	2	0	0	older	older	older	older	older	older	older	older	older	older
4446	1956	56	1	MSM	2012	HIV-1	2	2	2	2	1	older	older	older	older	older	older	older	older	older	older
4342	1968	44	1	MSM	2012	HIV-1	2	2	2	2	2	older	older	older	older	older	older	older	older	older	older
3075	1983	27	1	MSM	2010	HIV-1	0	2	0	2	0	RECENT	RECENT	RECENT	RECENT	RECENT	RECENT	RECENT	RECENT	RECENT	RECENT
4344	1983	29	1	MSM	2012	HIV-1	3	4	3	3	2	older	older	older	older	older	older	older	older	older	older
3978	1960	52	1	MSM	2012	HIV-1	3	4	2	1	0	older	older	older	older	older	older	older	older	older	older
4149	1967	45	1	MSM	2012	HIV-1	2	3	2	3	3	older	older	older	older	older	older	older	older	older	older
2163	1968	41	1	MSM	2009	HIV-1	3	4	3	0.5	0	older	older	older	older	older	older	older	older	older	older
2871	1965	45	1	MSM	2010	HIV-1	3	3	2	0	0	older	older	older	older	older	older	older	older	older	older
4236	1978	34	1	MSM	2012	HIV-1	3	3	3	2	2	older	older	older	older	older	older	older	older	older	older
1548	1973	35	1	MSM	2008	HIV-1	2	3	3	2	2	older	older	older	older	older	older	older	older	older	older
2710	1990	20	1	MSM	2010	HIV-1	0	3	0	2	1	RECENT	RECENT	RECENT	RECENT	RECENT	RECENT	RECENT	RECENT	RECENT	RECENT
3904	1979	33	1	MSM	2012	HIV-1	3	3	2	2	2	older	older	older	older	older	older	older	older	older	older
4994	1976	37	1	MSM	2013	HIV-1	3	3	3	3	3	older	older	older	older	older	older	older	older	older	older
4019	1985	27	1	MSM	2012	HIV-1	2	3	0	3	2	RECENT	older	older	older	RECENT	RECENT	RECENT	RECENT	RECENT	RECENT
4812	1975	38	1	MSM	2013	HIV-1	0	3	0	2	1	RECENT	RECENT	RECENT	RECENT	RECENT	RECENT	RECENT	RECENT	RECENT	RECENT
3569	1975	36	1	MSM	2011	HIV-1	3	3	0	2	2	RECENT	older	older	older	RECENT	RECENT	RECENT	RECENT	RECENT	RECENT
3837	1991	20	1	MSM	2011	HIV-1	3	3	3	2	3	older	older	older	older	older	older	older	older	older	older
3673	1987	24	1	MSM	2011	HIV-1	3	3	3	4	0	older	older	older	older	older	older	older	older	older	older
2867	1965	45	1	MSM	2010	HIV-1	3	3	3	1	1	older	older	older	older	older	older	older	older	older	older
4232	1980	32	1	MSM	2012	HIV-1	2	3	3	4	3	older	older	older	older	older	older	older	older	older	older
3343	1985	26	1	MSM	2011	HIV-1	2	3	2	2	2	older	older	older	older	older	older	older	older	older	older
4638	1982	31	1	MSM	2013	HIV-1	2	3	0	2	3	RECENT	older	older	older	RECENT	RECENT	RECENT	RECENT	RECENT	older
4635	1969	44	1	MSM	2013	HIV-1	2	2	2	2	1	older	older	older	older	older	older	older	older	older	older
4637	1981	32	1	MSM	2013	HIV-1	2	3	1	3	0	older	older	older	older	older	older	older	older	older	older
2174	1983	26	1	MSM	2009	HIV-1	3	3	3	3	3	older	older	older	older	older	older	older	older	older	older
4768	1969	44	1	MSM	2013	HIV-1	3	4	2	4	4	older	older	older	older	older	older	older	older	older	older
2352	1974	35	1	MSM	2009	HIV-1	3	3	2	3	3	older	older	older	older	older	older	older	older	older	older
3653	1979	32	1	MSM	2011	HIV-1	3	3	3	2	3	older	older	older	older	older	older	older	older	older	older
3731	1982	29	1	MSM	2011	HIV-1	2	4	4	2	3	older	older	older	older	older	older	older	older	older	older
1973	1977	32	1	MSM	2009	HIV-1	2	3	3	4	3	older	older	older	older	older	older	older	older	older	older
2696	1969	41	1	MSM	2010	HIV-1	3	3	2	3	3	older	older	older	older	older	older	older	older	older	older
3066	1969	41	1	MSM	2010	HIV-1	2	4	2	2	0	older	older	older	older	older	older	older	older	older	older
3908	1980	32	1	MSM	2012	HIV-1	3	4	3	3	3	older	older	older	older	older	older	older	older	older	older
3461	1985	26	1	MSM	2011	HIV-1	2	3	3	3	3	older	older	older	older	older	older	older	older	older	older
2525	1963	47	1	MSM	2010	HIV-1	3	3	2	2	2	older	older	older	older	older	older	older	older	older	older
1777	1984	25	1	MSM	2009	HIV-1	2	4	3	4	3	older	older	older	older	older	older	older	older	older	older
3394	1984	27	1	MSM	2011	HIV-1	2	3	2	2	0	older	older	older	older	older	older	older	older	older	older
3632	1986	25	1	MSM	2011	HIV-1	1	3	0	3	2	RECENT	RECENT	RECENT	RECENT	RECENT	RECENT	RECENT	RECENT	RECENT	RECENT
3753	1961	50	1	MSM	2011	HIV-1	3	4	2	3	2	older	older	older	older	older	older	older	older	older	older
3125	1976	34	1	MSM	2010	HIV-1	3	4	3	2	3	older	older	older	older	older	older	older	older	older	older
4041	1989	23	1	MSM	2012	HIV-1	0	3	0	2	2	RECENT	RECENT	RECENT	RECENT	RECENT	RECENT	RECENT	RECENT	RECENT	RECENT
5049	1985	28	1	MSM	2013	HIV-1	3	4	2	3	2	older	older	older	older	older	older	older	older	older	older
2025	1962	47	1	MSM	2009	HIV-1	0	2	0	2	1	RECENT	RECENT	RECENT	RECENT	RECENT	RECENT	RECENT	RECENT	RECENT	RECENT
2523	1951	59	1	MSM	2010	HIV-1	1	3	0	2	0	RECENT	RECENT	RECENT	RECENT	RECENT	RECENT	RECENT	RECENT	RECENT	RECENT
2559	1980	30	1	MSM	2010	HIV-1	3	4	3	2	3	older	older	older	older	older	older	older	older	older	older
3379	1968	43	1	MSM	2011	HIV-1	3	3	2	3	3	older	older	older	older	older	older	older	older	older	older
4138	1986	26	1	MSM	2012	HIV-1	0	3	0	2	0.5	RECENT	RECENT	RECENT	RECENT	RECENT	RECENT	RECENT	RECENT	RECENT	RECENT
2538	1986	24	1	MSM	2010	HIV-1	3	4	2	2	2	older	older	older	older	older	older	older	older	older	older
2415	1954	55	1	MSM	2009	HIV-1	3	4	3	4	4	older	older	older	older	older	older	older	older	older	older
2550	1970	40	1	MSM	2010	HIV-1	3	4	2	2	3	older	older	older	older	older	older	older	older	older	older
2856	1965	45	1	MSM	2010	HIV-1	0	2	0	2	1	RECENT	RECENT	RECENT	RECENT	RECENT	RECENT	RECENT	RECENT	RECENT	RECENT
2338	1985	24	1	MSM	2009	HIV-1	3	3	3	1	0	older	older	older	older	older	older	older	older	older	older
2835	1966	44	1	MSM	2010	HIV-1	3	3	3	3	3	older	older	older	older	older	older	older	older	older	older
3329	1981	30	1	MSM	2011	HIV-1	2	3	2	4	2	older	older	older	older	older	older	older	older	older	older
4847	1976	37	1	MSM	2013	HIV-1	3	4	3	2	0.5	older	older	older	older	older	older	older	older	older	older
4345	1983	29	1	MSM	2012	HIV-1	2	4	3	2	4	older	older	older	older	older	older	older	older	older	older
4388	1976	36	1	MSM	2012	HIV-1	2	2	2	2	3	older	older	older	older	older	older	older	older	older	older
4925			1	MSM	2013	HIV-1	3	4	3	4	4	older	older	older	older	older	older	older	older	older	older
1898			1	MSM	2009	HIV-1	3	3	3	3	2	older	older	older	older	older	older	older	older	older	older
2580			1	MSM	2010	HIV-1	3	4	3	2	0	older	older	older	older	older	older	older	older	older	older
3663	1987	24	1	MSM	2011	HIV-1	2	2	2	0	0	older	older	older	older	older	older	older	older	older	older
2334	1961	48	1	MSM	2009	HIV-1	3	3	3	2	3	older	older	older	older	older	older	older	older	older	older
2404	1980	29	1	MSM	2009	HIV-1	2	2	0	3	0	RECENT	RECENT	RECENT	RECENT	RECENT	RECENT	RECENT	RECENT	RECENT	RECENT
4546	1964	48	1	MSM	2012	HIV-1	2	3	2	3	2	older	older	older	older	older	older	older	older	older	older
4987	1958	55	1	MSM	2013	HIV-1	3	3	3	3	3	older	older	older	older	older	older	older	older	older	older
4693	1962	51	1	MSM	2013	HIV-1	2	3	3	2	2	older	older	older	older	older	older	older	older	older	older
4011	1984	28	1	MSM	2012	HIV-1	3	3	3	4	3	older	older	older	older	older	older	older	older	older	older
3799	1989	22	1	MSM	2011	HIV-1	3	4	3	2	2	older	older	older	older	older	older	older	older	older	older
4168	1961	51	1	MSM	2012	HIV-1	0	2	0	2	1	RECENT	RECENT	RECENT	RECENT	RECENT	RECENT	RECENT	RECENT	RECENT	RECENT
4070	1974	38	1	MSM	2012	HIV-1	3	4	3	3	3	older	older	older	older	older	older	older	older	older	older
3137	1980	30	1	MSM	2010	HIV-1	2	4	1	3	2	older	older	older	older	older	older	older	older	older	older
2191	1973	36	1	MSM	2009	HIV-1	2	3	2	0.5	2	older	older	older	older	older	older	older	older	older	older
3652	1982	29	1	MSM	2011	HIV-1	2	3	3	3	3	older	older	older	older	older	older	older	older	older	older
4217	1959	53	1	MSM	2012	HIV-1	2	4	3	4	3	older	older	older	older	older	older	older	older	older	older
5009	1980	33	1	MSM	2013	HIV-1	3	4	2	2	0	older	older	older	older	older	older	older	older	older	older
5010	1978	35	1	MSM	2013	HIV-1	3	4	4	4	3	older	older	older	older	older	older	older	older	older	older
2464	1979	30	1	MSM	2009	HIV-1	0	2	0	0	0	RECENT	RECENT	RECENT	RECENT	RECENT	RECENT	RECENT	RECENT	RECENT	RECENT
4333	1990	22	1	MSM	2012	HIV-1	3	3	3	4	3	older	older	older	older	older	older	older	older	older	older
4003	1976	36	1	MSM	2012	HIV-1	3	4	2	3	2	older	older	older	older	older	older	older	older	older	older
4028	1985	27	1	MSM	2012	HIV-1	3	3	3	3	3	older	older	older	older	older	older	older	older	older	older
3659	1983	28	1	MSM	2011	HIV-1	3	3	3	3	3	older	older	older	older	older	older	older	older	older	older
5121	1990	23	1	MSM	2013	HIV-1	3	4	3	4	2	older	older	older	older	older	older	older	older	older	older
5003	1981	32	1	MSM	2013	HIV-1	3	4	3	3	4	older	older	older	older	older	older	older	older	older	older
4830	1970	43	1	MSM	2013	HIV-1	3	4	4	2	2	older	older	older	older	older	older	older	older	older	older
3816	1978	33	1	MSM	2011	HIV-1	3	3	3	3	3	older	older	older	older	older	older	older	older	older	older
2082	1986	23	1	MSM	2009	HIV-1	3	3	1	3	3	older	older	older	older	older	older	older	older	older	older
3981	1981	31	1	MSM	2012	HIV-1	3	3	2	3	3	older	older	older	older	older	older	older	older	older	older
4203	1989	23	1	MSM	2012	HIV-1	3	3	3	3	3	older	older	older	older	older	older	older	older	older	older
3562	1988	23	1	MSM	2011	HIV-1	2	3	2	3	2	older	older	older	older	older	older	older	older	older	older
4851	1977	36	1	MSM	2013	HIV-1	0	3	0	3	2	RECENT	RECENT	RECENT	RECENT	RECENT	RECENT	RECENT	RECENT	RECENT	RECENT
2035	1984	25	1	MSM	2009	HIV-1	3	3	2	3	2	older	older	older	older	older	older	older	older	older	older
3687	1977	34	1	MSM	2011	HIV-1	3	3	3	2	2	older	older	older	older	older	older	older	older	older	older
4329	1983	29	1	MSM	2012	HIV-1	3	3	3	4	3	older	older	older	older	older	older	older	older	older	older
2447	1969	40	1	MSM	2009	HIV-1	3	3	3	4	3	older	older	older	older	older	older	older	older	older	older
2397	1973	36	1	MSM	2009	HIV-1	3	4	2	4	4	older	older	older	older	older	older	older	older	older	older
2379	1981	28	1	MSM	2009	HIV-1	3	4	4	4	4	older	older	older	older	older	older	older	older	older	older
5004	1994	19	1	MSM	2013	HIV-1	3	3	3	3	3	older	older	older	older	older	older	older	older	older	older
2799	1987	23	1	MSM	2010	HIV-1	3	4	2	1	1	older	older	older	older	older	older	older	older	older	older
4072	1988	24	1	MSM	2012	HIV-1	3	4	3	2	3	older	older	older	older	older	older	older	older	older	older
3956	1987	25	1	MSM	2012	HIV-1	3	4	3	4	3	older	older	older	older	older	older	older	older	older	older
1846	1975	34	1	MSM	2009	HIV-1	3	4	3	3	3	older	older	older	older	older	older	older	older	older	older
1454	1979	29	1	MSM	2008	HIV-1	2	3	2	3	2	older	older	older	older	older	older	older	older	older	older
2243	1983	26	1	MSM	2009	HIV-1	0	2	0	2	0	RECENT	RECENT	RECENT	RECENT	RECENT	RECENT	RECENT	RECENT	RECENT	RECENT
2437	1965	44	1	MSM	2009	HIV-1	2	4	0	4	4	RECENT	older	older	older	RECENT	RECENT	RECENT	RECENT	RECENT	RECENT
2941	1982	28	1	MSM	2010	HIV-1	1	3	0	3	2	RECENT	RECENT	RECENT	RECENT	RECENT	RECENT	RECENT	RECENT	RECENT	RECENT
2548	1957	53	1	MSM	2010	HIV-1	3	4	3	1	2	older	older	older	older	older	older	older	older	older	older
3271	1979	32	1	MSM	2011	HIV-1	2	3	0	4	3	RECENT	older	older	older	RECENT	RECENT	RECENT	RECENT	RECENT	RECENT
2637	1981	29	1	MSM	2010	HIV-1	2	3	0	2	1	RECENT	older	older	older	RECENT	RECENT	RECENT	RECENT	RECENT	RECENT
3273	1958	53	1	MSM	2011	HIV-1	2	3	2	4	4	older	older	older	older	older	older	older	older	older	older
2196	1983	26	1	MSM	2009	HIV-1	0	2	0	1	0	RECENT	RECENT	RECENT	RECENT	RECENT	RECENT	RECENT	RECENT	RECENT	RECENT
4563	1977	36	1	MSM	2013	HIV-1	3	3	2	4	2	older	older	older	older	older	older	older	older	older	older
2578	1980	30	1	MSM	2010	HIV-1	3	4	3	4	3	older	older	older	older	older	older	older	older	older	older
4564	1982	31	1	MSM	2013	HIV-1	3	4	2	4	3	older	older	older	older	older	older	older	older	older	older
4995	1988	25	1	MSM	2013	HIV-1	3	4	3	4	4	older	older	older	older	older	older	older	older	older	older
2069	1966	43	1	MSM	2009	HIV-1	2	3	1	2	2	older	older	older	older	older	older	older	older	older	older
4567	1972	41	1	MSM	2013	HIV-1	2	3	3	3	3	older	older	older	older	older	older	older	older	older	older
1607	1968	40	1	MSM	2008	HIV-1	0	3	0	3	1	RECENT	RECENT	RECENT	RECENT	RECENT	RECENT	RECENT	RECENT	RECENT	RECENT
4029	1975	37	1	MSM	2012	HIV-1	3	4	3	2	2	older	older	older	older	older	older	older	older	older	older
4785	1970	43	1	MSM	2013	HIV-1	3	3	3	3	3	older	older	older	older	older	older	older	older	older	older
3004	1990	20	1	MSM	2010	HIV-1	0	3	0	1	0	RECENT	RECENT	RECENT	RECENT	RECENT	RECENT	RECENT	RECENT	RECENT	RECENT
3684	1984	27	1	MSM	2011	HIV-1	2	3	3	2	2	older	older	older	older	older	older	older	older	older	older
1190	1966	42	1	MSM	2008	HIV-1	0.5	2	0	3	1	RECENT	RECENT	RECENT	RECENT	RECENT	RECENT	RECENT	RECENT	RECENT	RECENT
1005	1948	60	1	MSM	2008	HIV-1	0.5	2	0	3	2	RECENT	RECENT	RECENT	RECENT	RECENT	RECENT	RECENT	RECENT	RECENT	RECENT
2181	1987	22	1	MSM	2009	HIV-1	3	3	3	2	3	older	older	older	older	older	older	older	older	older	older
5000	1974	39	1	MSM	2013	HIV-1	0	2	0	1	0.5	RECENT	RECENT	RECENT	RECENT	RECENT	RECENT	RECENT	RECENT	RECENT	RECENT
4150	1982	30	1	MSM	2012	HIV-1	3	4	2	2	2	older	older	older	older	older	older	older	older	older	older
3595	1974	37	1	MSM	2011	HIV-1	0.5	2	0	2	1	RECENT	RECENT	RECENT	RECENT	RECENT	RECENT	RECENT	RECENT	RECENT	RECENT
3493	1960	51	1	MSM	2011	HIV-1	3	3	2	3	2	older	older	older	older	older	older	older	older	older	older
3228	1981	30	1	MSM	2011	HIV-1	1	2	0.5	0.5	0.5	RECENT	RECENT	RECENT	older	RECENT	RECENT	RECENT	older	RECENT	RECENT
937	1963	45	1	MSM	2008	HIV-1	0	2	0	2	0	RECENT	RECENT	RECENT	RECENT	RECENT	RECENT	RECENT	RECENT	RECENT	RECENT
3780	1978	33	1	MSM	2011	HIV-1	2	3	2	2	2	older	older	older	older	older	older	older	older	older	older
2134	1968	41	1	MSM	2009	HIV-1	2	3	0	2	1	RECENT	older	older	older	RECENT	RECENT	RECENT	RECENT	RECENT	RECENT
[truncated: 1,853 more rows]
